# Supplementary material for: The genetic landscape of basal ganglia and implications for common brain disorders
Source: Nat Commun. 2024 Oct 1;15:8476. doi: 10.1038/s41467-024-52583-0 (PMC11445552; doi:10.1038/s41467-024-52583-0)
Supplement: Supplementary file 4 — Supplementary Data 1-21 [file 41467_2024_52583_MOESM4_ESM.xlsx]

## Sheet: Index
Data	Contents
Supplementary Data 1	Genetic loci associated with volumes of the basal ganglia (Univariate GWAS; basal ganglia)
Supplementary Data 2	LD-score regression based genetic correlations between basal ganglia volumes (univariate analysis)
Supplementary Data 3	Genetic loci associated with volumes of the basal ganglia (multivariate GWAS)
Supplementary Data 4	Functional annotation of single nucleotide polymorphisms (SNPs) in linkage disequilibrium (r2 ≥ 0.6) with one of the independent significant SNPs for basal ganglia
Supplementary Data 5	Genome-wide gene-based association analyses for basal ganglia
Supplementary Data 6	MAGMA Gene-Set Analysis for basal ganglia
Supplementary Data 7	Gene Ontology gene-sets significantly associated with mapped genes for basal ganglia
Supplementary Data 8	Overrepresented pathways in mapped genes for basal ganglia
Supplementary Data 9	Gene-drug interaction in mapped genes for basal ganglia
Supplementary Data 10	LD-score regression based genetic correlations between basal ganglia volumes and eight brain disorders (univariate analysis)
Supplementary Data 11	Distinct genomic loci associated with basal ganglia and ADHD at conjFDR<0.05
Supplementary Data 12	Distinct genomic loci associated with basal ganglia and bipolar disorder (BIP) at conjFDR<0.05
Supplementary Data 13	Distinct genomic loci associated with basal ganglia and major depression (MD) at conjFDR<0.05
Supplementary Data 14	Distinct genomic loci associated with basal ganglia and alzheimer (Alz) at conjFDR<0.05
Supplementary Data 15	Distinct genomic loci associated with basal ganglia and Autism Spectrum Disorder (ASD) at conjFDR<0.05
Supplementary Data 16	Distinct genomic loci associated with basal ganglia and schizophrenia (SCZ) at conjFDR<0.05
Supplementary Data 17	Distinct genomic loci associated with basal ganglia and migraine (MIG) at conjFDR<0.05
Supplementary Data 18	Distinct genomic loci associated with basal ganglia and parkinson (PD) at conjFDR<0.05
Supplementary Data 19	Mendelian randomization of common brain disorders and volumes of the basal ganglia
Supplementary Data 20	Outlier-corrected mendelian randomization (PRESSO) of common brain disorders and volumes of the basal ganglia
Supplementary Data 21	Sensitivity analysis of the MR findings in the younger part of the UKB cohort

## Sheet: SI-Data 1
Supplementary Data 1. Genetic loci associated with volumes of the basal ganglia (Univariate GWAS; basal ganglia)
Univariate genome-wide associaton study (GWAS) in 34,794 genotyped white British from the UK Biobank aged 45-82 years identified 11,26,13,23,22 genetic loci associated with Accumbens, Caudate, Pallidum, Putamen and whole basal ganglia regions, respectively (two-sided P < 5e-8). The GWAS accounted for age, age squared, sex, scanning site, a proxy of image quality, intracranial volume and the first…
Accumbens
GenomicLocus	uniqID	rsID	chr	pos	A2	A1	MAF	p	start	end	nSNPs	nIndSigSNPs	IndSigSNPs	nLeadSNPs	LeadSNPs	nearestGene	dist	func	CADD	RDB	minChrState	posMapFilt	eqtlMapFilt	ciMapFilt	Novel_loci
1	1:3145995:C:CTAA	rs58620949	1	3145995	C	CTAA	0.2296	3.88864e-09	3121877	3149408	26	1	rs58620949	1	rs58620949	PRDM16	0	intronic	12.23	NA	2	1	0	0
2	3:190652328:C:G	rs10937450	3	190652328	G	C	0.4026	1.9586e-12	190591418	190678743	247	2	rs7616662;rs10937450	2	rs7616662;rs10937450	GMNC	42109	intergenic	0.525	7	7	0	0	0	Non
3	4:103188709:C:T	rs13107325	4	103188709	C	T	0.07952	2.44297e-20	102702364	103387161	35	5	rs13107325;rs13105581;rs34592089;rs13101632;rs6855246	1	rs13107325	SLC39A8	0	exonic	23.1	5	4	1	0	0	Non
4	7:2791033:G:GA	rs529794364	7	2791033	G	GA	0.3141	9.10769e-09	2752152	2902890	137	1	rs529794364	1	rs529794364	AMZ1:GNA12	00:00:00	intronic	0.396	NA	5	1	0	1
5	10:21783634:A:G	rs12770228	10	21783634	G	A	0.337	1.62396e-08	21766969	22284140	122	1	rs12770228	1	rs12770228	CASC10	0	UTR3	14.69	3a	1	1	1	0
6	12:66376202:C:G	rs7136054	12	66376202	C	G	0.4463	3.63713e-09	66326943	66383320	23	1	rs7136054	1	rs7136054	HMGA2	16126	intergenic	2.942	7	9	0	0	0
7	12:106476805:C:T	rs12146713	12	106476805	T	C	0.09145	1.40464e-09	106476805	106510413	3	1	rs12146713	1	rs12146713	NUAK1	0	intronic	19.59	5	3	1	0	0
8	14:56197159:C:T	rs1953352	14	56197159	T	C	0.3966	3.83842e-08	56177508	56201197	28	1	rs1953352	1	rs1953352	RP11-813I20.2	17766	intergenic	0.627	7	5	0	0	0	Non
9	14:91935460:T:TAA	rs369523807	14	91935460	TAA	T	0.4195	6.84447e-10	91871672	92057960	174	3	rs369523807;rs142250966;rs36172077	1	rs369523807	SMEK1	0	intronic	1.41	NA	4	1	0	0
10	17:41294957:A:G	rs2355869	17	41294957	G	A	0.3658	2.34907e-09	41085683	41457386	519	2	rs2355869;rs455055	1	rs2355869	NBR2	0	ncRNA_intronic	2.356	6	4	0	0	0
11	20:15794626:C:T	rs6135550	20	15794626	T	C	0.3748	2.76814e-08	15739184	15801600	43	1	rs6135550	1	rs6135550	MACROD2	0	intronic	4.845	6	5	1	0	0
Caudate
GenomicLocus	uniqID	rsID	chr	pos	A2	A1	MAF	p	start	end	nSNPs	nIndSigSNPs	IndSigSNPs	nLeadSNPs	LeadSNPs	nearestGene	dist	func	CADD	RDB	minChrState	posMapFilt	eqtlMapFilt	ciMapFilt	Novel_loci
1	1:3133422:A:T	rs2817145	1	3133422	T	A	0.2515	3.48297e-23	3117548	3149789	88	8	rs2817145;rs12075867;rs114911428;rs7518852;rs2817160;rs5772098;rs4648455;rs60892783	1	rs2817145	PRDM16	0	intronic	3.705	4	2	1	0	0	Non
2	2:204190907:C:T	rs4675332	2	204190907	T	C	0.2495	1.99996e-08	204187951	204285774	11	1	rs4675332	1	rs4675332	ABI2	2034	intergenic	5.903	5	5	1	1	1
3	3:21831218:G:T	rs3849548	3	21831218	G	T	0.4811	4.4844e-08	21823615	21858463	5	1	rs3849548	1	rs3849548	ZNF385D	0	intergenic	0.735	6	5	1	0	0
4	3:79736421:A:AAAACCT	3:79736421_AAAACCT_A	3	79736421	A	AAAACCT	0.4374	4.73804e-08	79683629	79940146	136	1	3:79736421_AAAACCT_A	1	3:79736421_AAAACCT_A	ROBO1	0	intronic	2.098	NA	15	1	0	0
5	3:141655522:C:CTTTAT	3:141655522_CTTTAT_C	3	141655522	CTTTAT	C	0.08151	1.30578e-08	141594417	141753062	278	1	3:141655522_CTTTAT_C	1	3:141655522_CTTTAT_C	RP11-271K21.11	7747	intergenic	1.354	NA	5	1	0	0
6	5:50866839:A:G	rs1862616	5	50866839	A	G	0.3082	1.29623e-12	50164814	51096714	296	6	rs27862;rs62367390;5:50288029_TA_T;rs1862616;rs4865677;rs10471584	3	rs27862;5:50288029_TA_T;rs1862616	CTD-2335O3.3	108915	intergenic	10.45	NA	14	0	0	0
7	5:130529853:C:T	rs17593779	5	130529853	T	C	0.1272	1.90816e-13	130017952	131340702	681	13	rs13157634;rs10063639;rs12523197;rs113880625;rs765727069;rs7734432;rs6894951;rs6596011;rs17593779;5:130553867_CAAAA_C;rs1291602;rs72793255;rs429918	2	rs13157634;rs17593779	LYRM7	0	intronic	3.672	7	5	1	1	0
8	9:128528978:A:T	rs7040561	9	128528978	A	T	0.1451	5.20941e-13	128528978	128528978	1	1	rs7040561	1	rs7040561	PBX3	0	intronic	21.3	5	2	1	0	0	Non
9	10:95155564:A:G	rs701857	10	95155564	A	G	0.497	3.29417e-09	95152624	95160615	13	2	rs701857;rs75268943	1	rs701857	MYOF	0	intronic	6.299	5	4	1	0	0
10	11:92018778:A:T	rs10830894	11	92018778	A	T	0.3777	1.44999e-22	91999430	92315907	202	7	rs10830894;rs12573846;rs877360;rs10501779;rs10830893;rs2513466;rs616596	2	rs10830894;rs616596	NDUFB11P1	50419	intergenic	9.571	7	5	0	0	0	Non
11	11:94965717:A:C	rs3214031	11	94965717	A	C	0.3141	1.68261e-09	94964343	94982962	8	1	rs3214031	1	rs3214031	RP11-712B9.2	0	ncRNA_intronic	18.05	NA	1	1	0	0
12	11:117399604:A:C	rs4938400	11	117399604	C	A	0.16	4.13097e-12	117375415	117501603	47	3	rs4938400;rs11216440;rs7949956	1	rs4938400	DSCAML1	0	intronic	3.728	2b	5	1	1	0
13	14:56200473:C:G	rs945270	14	56200473	C	G	0.3877	2.96261e-08	56177508	56201197	28	1	rs945270	1	rs945270	RP11-813I20.2	14452	intergenic	11.01	7	5	0	0	0	Non
14	14:105637156:A:G	rs3784234	14	105637156	G	A	0.3738	2.56747e-08	105609335	105648963	51	1	rs3784234	1	rs3784234	RP11-44N21.4	0	ncRNA_intronic	1.152	NA	2	1	1	1
15	15:63786934:A:C	rs11071754	15	63786934	A	C	0.4781	2.24677e-08	63782138	63786934	2	1	rs11071754	1	rs11071754	USP3	9858	intergenic	3.181	4	2	1	0	1
16	15:89956268:C:T	rs176649	15	89956268	C	T	0.4046	3.24345e-08	89950992	89960601	7	1	rs176649	1	rs176649	LINC00925	16796	intergenic	5.107	4	1	0	0	1
17	16:15131654:C:CA	rs11376559	16	15131654	C	CA	0.3171	1.80125e-12	15072433	15147954	51	1	rs11376559	1	rs11376559	PDXDC1	0	intronic	8.083	NA	4	1	0	0
18	16:28645127:C:T	rs111820348	16	28645127	C	T	0.2336	2.73367e-12	28330968	29008079	469	10	rs111820348;rs79380046;16:28823630_AT_A;rs369989480;16:28515908_CT_C;16:28553025_CAA_C;rs3743963;rs750155;rs6498089;rs62037421	2	rs111820348;rs62037421	NPIPB8	3847	intergenic	0.286	7	14	1	1	0	Non
19	16:73907474:G:GA	16:73907474_GA_G	16	73907474	GA	G	0.4612	4.58644e-12	73864662	73911357	11	1	16:73907474_GA_G	1	16:73907474_GA_G	RP11-53L24.1	57520	intergenic	2.374	NA	7	0	0	0	Non
20	16:87236383:C:G	rs4843550	16	87236383	C	G	0.4592	1.4035e-09	87221841	87264534	88	4	rs4843550;rs35555768;rs62056161;rs4843231	1	rs4843550	C16orf95	0	intergenic	2.441	5	2	1	0	0	Non
21	17:42523628:A:G	rs117986059	17	42523628	G	A	0.07753	2.74361e-09	42436220	42616315	26	1	rs117986059	1	rs117986059	GPATCH8	0	intronic	2.684	5	4	1	1	0
22	18:22644148:C:T	rs62082217	18	22644148	C	T	0.1511	1.42747e-12	22594798	22656876	17	2	rs62082217;rs62085804	1	rs62082217	ZNF521	0	intronic	6.527	6	4	1	0	0
23	18:50895766:G:T	rs7227402	18	50895766	G	T	0.3986	8.38308e-09	50630791	50949402	156	1	rs7227402	1	rs7227402	DCC	0	intronic	1.205	6	9	1	1	0
24	19:47465366:C:T	rs6509303	19	47465366	T	C	0.2724	2.91177e-08	47351966	47520605	44	1	rs6509303	1	rs6509303	ARHGAP35	0	intronic	3.063	3a	5	1	0	1
25	20:30265450:C:T	rs12479491	20	30265450	T	C	0.3161	1.54305e-11	30235302	30436088	173	1	rs12479491	1	rs12479491	BCL2L1	0	intronic	6.046	5	2	1	1	0	Non
26	21:41951201:C:CA	rs35181324	21	41951201	C	CA	0.4771	1.20854e-10	41918958	42000488	170	5	rs35181324;rs764320983;rs775121499;rs2837756;rs59485695	1	rs35181324	DSCAM	0	intronic	1.921	NA	5	1	0	0
Pallidum
GenomicLocus	uniqID	rsID	chr	pos	A2	A1	MAF	p	start	end	nSNPs	nIndSigSNPs	IndSigSNPs	nLeadSNPs	LeadSNPs	nearestGene	dist	func	CADD	RDB	minChrState	posMapFilt	eqtlMapFilt	ciMapFilt	Novel_loci
1	1:21855562:C:CA	1:21855562_CA_C	1	21855562	CA	C	0.2068	5.99743e-10	21852961	21891861	34	2	1:21855562_CA_C;rs75434377	1	1:21855562_CA_C	ALPL	0	intronic	0.485	NA	5	1	0	0	Non
2	2:33763497:C:G	rs4670189	2	33763497	G	C	0.159	3.07107e-08	33740855	33786389	30	1	rs4670189	1	rs4670189	RASGRP3	0	intronic	1.201	6	4	1	0	0
3	2:37117073:C:T	rs888083	2	37117073	C	T	0.4264	3.83038e-08	37059462	37255015	87	1	rs888083	1	rs888083	STRN	0	intronic	5.19	NA	1	1	0	0
4	4:89045331:A:G	rs2199936	4	89045331	G	A	0.09443	3.73096e-13	88913121	89054667	45	3	rs2199936;rs2231164;rs2231156	1	rs2199936	ABCG2	0	intronic	2.753	6	5	1	0	0
5	6:26207174:A:T	rs9393688	6	26207174	A	T	0.2863	3.76617e-08	26180634	26275649	14	1	rs9393688	1	rs9393688	HIST1H4E	907	downstream	7.006	5	1	1	1	1
6	6:31364076:C:T	rs28366133	6	31364076	C	T	0.4463	8.1398e-09	31353593	31368964	65	1	rs28366133	1	rs28366133	XXbac-BPG181B23.7	803	upstream	0.982	4	2	0	0	1
7	7:28156606:C:G	rs4722758	7	28156606	C	G	0.2137	1.29397e-08	28148940	28259233	23	1	rs4722758	1	rs4722758	JAZF1	0	intronic	1.68	7	5	1	1	0
8	8:42431194:C:G	rs2974367	8	42431194	C	G	0.4145	4.62298e-20	42334926	42468218	212	8	rs2974367;rs371758773;rs6474399;rs587771024;8:42392513_CA_C;rs557437830;rs13273204;rs74555538	1	rs2974367	RP11-503E24.3	20857	intergenic	2.233	6	5	0	1	0	Non
9	9:127821062:C:G	rs13284861	9	127821062	G	C	0.3817	5.2659e-13	127779314	128003979	261	5	rs13284861;rs55667828;rs576368283;rs62580620;rs4838243	1	rs13284861	SCAI	0	intronic	1.581	6	4	1	1	0
10	14:56193272:A:G	rs10129414	14	56193272	G	A	0.4046	1.01226e-13	56177508	56201197	28	1	rs10129414	1	rs10129414	RP11-813I20.2	21653	intergenic	1.275	6	5	0	0	0	Non
11	20:2882931:C:T	rs6138937	20	2882931	T	C	0.2555	1.73565e-11	2823247	3027220	80	2	rs6138937;20:2828127_AT_A	1	rs6138937	PTPRA	0	intronic	1.407	2c	4	1	0	0
12	20:25328543:A:G	rs6050555	20	25328543	G	A	0.4473	3.17522e-09	25182089	25990819	715	6	rs6050555;rs576215687;rs8182757;rs6132865;rs6050472;rs372418330	2	rs6050555;rs372418330	ABHD12	0	intronic	0.19	6	5	1	1	0
13	20:30415094:C:G	rs6121243	20	30415094	C	G	0.3161	3.40255e-15	30056718	30439298	453	9	rs6121243;rs6121246;rs746388;rs6120374;20:30209200_CA_C;rs6060775;20:30291296_GT_G;rs6060930;rs4911532	1	rs6121243	MYLK2	0	intronic	6.145	4	4	1	1	1	Non
Putamen
GenomicLocus	uniqID	rsID	chr	pos	A2	A1	MAF	p	start	end	nSNPs	nIndSigSNPs	IndSigSNPs	nLeadSNPs	LeadSNPs	nearestGene	dist	func	CADD	RDB	minChrState	posMapFilt	eqtlMapFilt	ciMapFilt	Novel_loci
1	1:117529859:A:AT	rs530315410	1	117529859	A	AT	0.2306	7.59322e-14	117508245	117568947	57	2	rs530315410;rs1127215	1	rs530315410	PTGFRN	0	UTR3	14.94	NA	1	1	0	1
2	2:37048951:C:G	rs12478822	2	37048951	G	C	0.4205	2.70709e-09	37047901	37056330	18	1	rs12478822	1	rs12478822	VIT	7015	intergenic	13.14	6	5	1	0	0
3	4:38638959:C:CCAT	4:38638959_CCAT_C	4	38638959	CCAT	C	0.2853	3.90207e-13	38566132	38716721	76	7	4:38638959_CCAT_C;rs11455486;rs753651679;rs6825733;rs113490423;4:38619566_AT_A;rs11944291	1	4:38638959_CCAT_C	RP11-617D20.1:AC021860.1	00:00:00	ncRNA_intronic	3.351	NA	5	1	0	0
4	4:103228830:C:T	rs13105581	4	103228830	C	T	0.0825	2.07609e-08	103228830	103387161	19	1	rs13105581	1	rs13105581	SLC39A8	0	intronic	9.664	7	4	1	0	0
5	5:50969039:A:G	rs2448431	5	50969039	G	A	0.2783	1.79203e-08	50912112	51102285	52	1	rs2448431	1	rs2448431	CTD-2335O3.3	211115	intergenic	1.089	6	9	0	0	0
6	5:87753581:A:AATAAACTC	rs766417338	5	87753581	AATAAACTC	A	0.2167	3.28895e-11	87513775	87778792	198	2	rs766417338;5:87748855_GTAGT_G	1	rs766417338	CTC-498M16.4	0	ncRNA_intronic	7.495	NA	14	0	0	0	Non
7	5:130692840:C:G	rs3756295	5	130692840	G	C	0.4493	2.55419e-08	130242968	131315884	22	1	rs3756295	1	rs3756295	CDC42SE2	0	intronic	1.157	1f	2	1	1	0
8	6:26207174:A:T	rs9393688	6	26207174	A	T	0.2863	3.2748e-11	26022392	26589359	67	9	rs9393688;rs75397441;rs11455177;rs707896;rs806970;rs72834694;rs72834698;rs13194984;rs4645	2	rs9393688;rs13194984	HIST1H4E	907	downstream	7.006	5	1	1	1	1
9	6:27483816:G:T	rs2294309	6	27483816	T	G	0.3658	4.31613e-08	27347808	27486633	108	1	rs2294309	1	rs2294309	XXbac-BPGBPG34I8.1	762	upstream	0.032	7	5	0	1	1
10	6:31563228:A:C	rs2857598	6	31563228	C	A	0.1083	2.0515e-12	29510630	31888367	1923	28	rs3094134;rs2844787;rs9261558;rs3129988;rs3130539;rs2429722;rs2571387;rs1061539;rs4313034;rs28366133;rs2507968;rs6928810;rs2516429;rs9265622;rs2394969;rs28732124;rs9265893;rs28771421;rs9265940;rs2523616;rs2523598;rs2596548;rs3997902;rs9266745;rs11757660;rs2857598;6:31234516_CAT_C;6:31498379_CA_C	3	rs3094134;rs28366133;rs2857598	NCR3	2465	intergenic	0.259	NA	5	0	0	1
11	10:30389213:C:T	rs3847404	10	30389213	C	T	0.334	1.59935e-08	30359559	30408219	29	1	rs3847404	1	rs3847404	KIAA1462	0	intergenic	5.156	7	5	1	0	0
12	10:118763586:C:T	rs7901788	10	118763586	T	C	0.2753	1.16624e-10	118607228	118778079	78	3	rs7901788;rs9420215;10:118638218_TAATAA_T	1	rs7901788	KIAA1598	0	intronic	0.198	6	1	1	1	0	Non
13	11:83405433:C:G	rs9888248	11	83405433	G	C	0.327	2.42487e-12	82933549	83405433	418	6	rs9888248;rs5793059;11:83138044_CAAAAAAAA_C;rs4943878;rs12294291;rs1228632	1	rs9888248	DLG2:RP11-160H12.2	00:00:00	ncRNA_intronic	8.008	NA	1	1	0	0	Non
14	11:92032930:C:T	rs2845871	11	92032930	C	T	0.3171	1.55714e-10	92004112	92036512	48	1	rs2845871	1	rs2845871	NDUFB11P1	36267	intergenic	18.92	NA	5	0	0	0	Non
15	11:92599851:A:G	rs3847553	11	92599851	A	G	0.1889	1.41824e-08	92573192	92621533	50	1	rs3847553	1	rs3847553	FAT3	0	intronic	4.819	5	4	1	0	0
16	11:117399604:A:C	rs4938400	11	117399604	C	A	0.16	1.7593e-17	117375415	117464025	72	4	rs4938400;rs11216440;rs3016797;rs4084228	1	rs4938400	DSCAML1	0	intronic	3.728	2b	5	1	1	0	Non
17	14:56199048:A:G	rs8017172	14	56199048	G	A	0.3867	2.07813e-48	55921561	56215082	630	20	rs11851435;rs1009714;rs4901585;rs6573037;rs6573040;14:56088564_CT_C;14:56116712_TA_T;rs561210557;rs3783654;rs10129360;rs113893285;rs8017891;rs10130783;rs11158050;rs872188;14:56028107_CAT_C;rs8017172;rs7141976;rs10140689;rs34427491	3	rs11851435;rs113893285;rs8017172	RP11-813I20.2	15877	intergenic	1.564	5	5	0	0	0	Non
18	16:28871191:C:G	rs12448902	16	28871191	C	G	0.3101	4.98275e-08	28372911	28944396	321	1	rs12448902	1	rs12448902	SH2B1	0	intronic	0.794	6	5	1	1	0
19	18:50884924:C:T	rs6508230	18	50884924	C	T	0.4274	2.0554e-20	50358109	51061399	1073	27	rs6508230;rs8097340;rs4940255;rs11662234;rs79345529;rs1875560;18:50966869_GT_G;rs8093161;rs34160346;rs374157159;18:51046131_GAATA_G;rs55827098;rs12457812;rs35362746;rs62099173;18:50609391_AT_A;rs767443167;rs149182187;rs55957902;rs8099145;rs62100776;rs4939727;rs4643406;rs551648972;rs370537393;rs35913009;rs28378153	2	rs6508230;rs35913009	DCC	0	intronic	0.019	6	9	1	1	0	Non
20	18:60937383:T:TTGTTAAC	18:60937383_TTGTTAAC_T	18	60937383	TTGTTAAC	T	0.4165	1.61906e-09	60924613	60937383	9	1	18:60937383_TTGTTAAC_T	1	18:60937383_TTGTTAAC_T	BCL2	0	intronic	1.216	NA	4	1	0	0
21	19:42654750:A:G	rs191699156	19	42654750	G	A	0.04871	2.91126e-09	42495457	42752078	16	1	rs191699156	1	rs191699156	POU2F2	0	intergenic	16.24	5	2	1	0	0
22	20:2882931:C:T	rs6138937	20	2882931	T	C	0.2555	3.09145e-11	2823247	3027220	80	2	rs6138937;rs6037443	1	rs6138937	PTPRA	0	intronic	1.407	2c	4	1	0	0
23	20:30420924:C:T	rs6060983	20	30420924	T	C	0.329	4.78375e-16	30079334	30514161	470	11	rs6060983;rs947310;rs6087786;rs12151940;20:30209200_CA_C;rs77130187;rs6060775;rs550844419;rs6060930;20:30357121_CT_C;20:30393594_GT_G	1	rs6060983	MYLK2	0	intronic	2.942	7	4	1	1	0	Non
Whole_BasalGanglia
GenomicLocus	uniqID	rsID	chr	pos	A2	A1	MAF	p	start	end	nSNPs	nIndSigSNPs	IndSigSNPs	nLeadSNPs	LeadSNPs	nearestGene	dist	func	CADD	RDB	minChrState	posMapFilt	eqtlMapFilt	ciMapFilt	Novel_loci
1	1:3123124:C:T	rs1009129	1	3123124	T	C	0.2505	2.08073e-16	3118674	3149789	48	4	rs1009129;rs58429922;rs2817146;rs905132	1	rs1009129	PRDM16	0	intronic	3.78	5	4	1	0	1	Non
2	1:117529859:A:AT	rs530315410	1	117529859	A	AT	0.2306	2.52603e-08	117508245	117568947	39	1	rs530315410	1	rs530315410	PTGFRN	0	UTR3	14.94	NA	1	1	0	1
3	1:208028759:T:TTTG	1:208028759_TTTG_T	1	208028759	TTTG	T	0.4592	1.06402e-08	207912179	208032376	79	2	1:208028759_TTTG_T;rs2745972	1	1:208028759_TTTG_T	C1orf132	0	ncRNA_intronic	0.489	NA	4	0	1	0
4	2:37048951:C:G	rs12478822	2	37048951	G	C	0.4205	7.58072e-10	37047901	37267930	110	2	rs12478822;rs70946958	1	rs12478822	VIT	7015	intergenic	13.14	6	5	1	0	0
5	2:204187951:G:GA	rs71408927	2	204187951	G	GA	0.2555	1.43298e-08	203203865	204285774	24	2	rs71408927;rs1344629	1	rs71408927	ABI2	4990	intergenic	0.793	NA	5	1	0	1
6	3:7697052:C:G	rs11715455	3	7697052	G	C	0.4801	4.99275e-09	7695065	7705864	13	1	rs11715455	1	rs11715455	GRM7	0	intronic	0.617	7	9	1	0	0
7	4:38638959:C:CCAT	4:38638959_CCAT_C	4	38638959	CCAT	C	0.2853	2.51682e-14	38566132	38716721	78	9	4:38638959_CCAT_C;rs9522;rs11455486;rs753651679;rs2045767;rs6825733;rs12651223;rs113490423;4:38619566_AT_A	1	4:38638959_CCAT_C	RP11-617D20.1:AC021860.1	00:00:00	ncRNA_intronic	3.351	NA	5	1	0	0
8	4:103385336:A:G	rs531685993	4	103385336	A	G	0.09443	2.48108e-08	103228830	103387161	19	1	rs531685993	1	rs531685993	AF213884.1	2026	intergenic	6.469	NA	5	0	0	0	Non
9	5:87695669:G:GT	rs11379773	5	87695669	G	GT	0.2356	1.19351e-09	87440497	87831034	270	2	rs11379773;rs780398	1	rs11379773	TMEM161B-AS1	0	ncRNA_intronic	20.3	NA	2	0	0	0	Non
10	5:130573423:C:G	rs4706015	5	130573423	G	C	0.1759	2.45615e-13	129706639	131340702	389	10	rs4706015;rs3756295;rs72793255;rs429918;rs7720639;rs12517680;rs13157634;rs113880625;rs79417906;rs9764315	1	rs4706015	CDC42SE2	7762	intergenic	0.986	6	4	1	1	0
11	6:26500563:G:T	rs13194984	6	26500563	G	T	0.1044	2.46288e-09	26354464	26589359	4	1	rs13194984	1	rs13194984	BTN1A1	885	upstream	6.524	4	5	1	1	0
12	6:29937555:C:T	rs1061539	6	29937555	C	T	0.1571	1.26511e-09	27001055	30711805	175	5	rs13214703;rs1061539;rs3094134;rs3129796;rs1233380	2	rs13214703;rs1061539	MICD	1022	intergenic	4.244	NA	5	0	0	0
13	6:31372718:A:G	rs2507968	6	31372718	A	G	0.2038	3.71505e-10	31027336	31888367	524	7	rs2507968;rs2516429;rs2857598;rs2429722;rs11757660;rs28366133;rs66584323	2	rs2507968;rs66584323	HCP5:MICA	00:00:00	ncRNA_intronic	2.237	NA	1	0	0	1
14	11:117399604:A:C	rs4938400	11	117399604	C	A	0.16	4.85176e-19	117375415	117429728	57	4	rs4938400;rs541856537;rs11216440;rs3016797	1	rs4938400	DSCAML1	0	intronic	3.728	2b	5	1	1	0	Non
15	14:56199048:A:G	rs8017172	14	56199048	G	A	0.3867	1.02997e-36	55921561	56206340	616	17	rs11851435;rs1009714;rs60638464;rs12890934;rs4901585;14:56088564_CT_C;14:56116712_TA_T;rs3783654;rs10129360;14:56028107_CAT_C;rs8017891;rs8021103;rs11158050;rs8017172;rs7141976;rs10140689;rs34427491	3	rs11851435;14:56028107_CAT_C;rs8017172	RP11-813I20.2	15877	intergenic	1.564	5	5	0	0	0	Non
16	14:91867676:T:TTA	rs10655580	14	91867676	TTA	T	0.1829	3.28308e-09	91867676	92057957	108	1	rs10655580	1	rs10655580	CCDC88C	0	intronic	0.485	NA	1	1	0	0
17	16:28871191:C:G	rs12448902	16	28871191	C	G	0.3101	4.91001e-11	28330968	29008079	444	7	rs12448902;rs4787460;16:28515908_CT_C;16:28516663_CT_C;rs2925635;rs11357624;rs111820348	1	rs12448902	SH2B1	0	intronic	0.794	6	5	1	1	0	Non
18	16:87575332:A:G	rs12445022	16	87575332	G	A	0.3171	1.53152e-08	87575332	87580855	4	1	rs12445022	1	rs12445022	RP11-482M8.1	26090	intergenic	2.059	5	1	0	0	1	Non
19	17:65073835:C:CA	rs577377763	17	65073835	C	CA	0.3757	1.36974e-08	65027740	65178113	36	2	rs577377763;rs11651301	1	rs577377763	HELZ	0	UTR3	12.13	NA	4	1	0	0
20	20:2882931:C:T	rs6138937	20	2882931	T	C	0.2555	2.21041e-09	2823247	3027220	80	2	rs6138937;rs6037443	1	rs6138937	PTPRA	0	intronic	1.407	2c	4	1	0	0
21	20:30420924:C:T	rs6060983	20	30420924	T	C	0.329	3.18528e-19	30057304	30514161	475	13	rs6060983;rs947310;rs6087786;rs12151940;rs4328703;20:30209200_CA_C;rs77130187;rs6060775;20:30291296_GT_G;rs550844419;rs6060930;20:30357121_CT_C;20:30393594_GT_G	1	rs6060983	MYLK2	0	intronic	2.942	7	4	1	1	0	Non
22	22:29261159:C:T	rs5762870	22	29261159	C	T	0.2982	2.84153e-08	29162506	29358802	114	1	rs5762870	1	rs5762870	CTA-292E10.6	16611	intergenic	0.057	2b	2	0	1	0

## Sheet: SI-Data 2
Supplementary Data 2. LD-score regression based genetic correlations between basal ganglia volumes (univariate analysis).
The table reports genetic correlations between each combination of volumes after Bonferroni correction
Volume1	Volume2	Rg	PVAL	SE	Z
Accumbens area	Caudate	0.2721	9.9854e-08	5.1081e-02	5.3270e+00
Accumbens area	Pallidum	0.1153	4.1051e-02	5.6458e-02	2.0430e+00
Accumbens area	Putamen	0.4291	8.5956e-22	4.4735e-02	9.5925e+00
Accumbens area	Whole basal ganglia	0.4811	1.3506e-29	4.2581e-02	1.1297e+01
Caudate	Accumbens area	0.2721	9.9854e-08	5.1081e-02	5.3270e+00
Caudate	Pallidum	0.3726	1.5108e-14	4.8476e-02	7.6866e+00
Caudate	Putamen	0.3347	1.8797e-07	6.4231e-02	5.2109e+00
Caudate	Whole basal ganglia	0.7468	3.6925e-149	2.8710e-02	2.6011e+01
Pallidum	Accumbens area	0.1153	4.1051e-02	5.6458e-02	2.0430
Pallidum	Caudate	0.3726	1.5108e-14	4.8476e-02	7.6866
Pallidum	Putamen	0.5525	1.2686e-46	3.8537e-02	14.3379
Pallidum	Whole basal ganglia	0.6741	6.6428e-96	3.2440e-02	20.7794
Putamen	Accumbens area	0.4291	8.5956e-22	4.4735e-02	9.5925
Putamen	Caudate	0.3347	1.8797e-07	6.4231e-02	5.2109
Putamen	Pallidum	0.5525	1.2686e-46	3.8537e-02	14.3379
Putamen	Whole basal ganglia	0.8612	0.0000e+00	1.5576e-02	55.2877
Whole basal ganglia	Accumbens area	0.4811	1.3506e-29	4.2581e-02	1.1297e+01
Whole basal ganglia	Caudate	0.7468	3.6925e-149	2.8710e-02	2.6011e+01
Whole basal ganglia	Pallidum	0.6741	6.6428e-96	3.2440e-02	2.0779e+01
Whole basal ganglia	Putamen	0.8612	0.0000e+00	1.5576e-02	5.5288e+01

## Sheet: SI-Data 3
Supplementary Data 3. Genetic loci associated with volumes of the basal ganglia (multivariate GWAS; basal ganglia)
Multivariate genome-wide association study (GWAS) in 34,794 genotyped white British from the UK Biobank aged 45-82 years identified 72 genetic loci associated with basal ganglia (two-sided P < 5e-8). The GWAS accounted for age, age squared, sex, scanning site, a proxy of image quality, intracranial volume and the first 20 genetic principal components to control for population stratification. We a…
GenomicLocus	rsID	chr	pos	A2	A1	MAF	p	start	end	nSNPs	nIndSigSNPs	IndSigSNPs	nLeadSNPs	LeadSNPs	nearestGene	dist	func	CADD	RDB	minChrState	posMapFilt	eqtlMapFilt	ciMapFilt	Open target mapped genes	Novel_loci
1	rs2817145	1	3133422	T	A	0.2515	4.96665e-26	3117388	3149789	89	10	rs2817145;rs2817146;rs10909903;rs114911428;rs7518852;rs2651920;rs2817160;rs2651922;rs5772098;rs58429922	1	rs2817145	PRDM16	0	intronic	3.705	4	2	1	0	0	PRDM16	Non
2	rs6658111	1	47980916	T	G	0.3648	1.65158e-09	47974123	47980916	2	1	rs6658111	1	rs6658111	AL356458.1	12604	intergenic	11.75	5	5	0	0	0	PDZK1IP1	Novel
3	rs197419	1	112315450	A	C	0.4185	1.02647e-08	112273485	112328245	19	1	rs197419	1	rs197419	KCND3	0	UTR3	5.205	6	4	1	0	1	DDX20	Novel
4	rs530315410	1	117529859	A	AT	0.2306	6.57679e-12	117508245	117568947	57	2	rs530315410;rs1127215	1	rs530315410	PTGFRN	0	UTR3	14.94	NA	1	1	0	1	CD101	Novel
5	rs12134439	1	157044651	C	T	0.173	2.08593e-09	156884103	157053726	143	2	rs12134439;rs822430	1	rs12134439	KRT8P45	155	downstream	2.406	5	5	0	1	0	LRRC71	Novel
6	rs12478822	2	37048951	C	G	0.4205	4.01908e-10	37047901	37267930	110	2	rs12478822;rs70946958	1	rs12478822	VIT	7015	intergenic	13.14	6	5	1	0	0	STRN	Novel
7	rs1004787	2	45159091	G	A	0.4602	1.35666e-09	45121466	45175585	42	2	rs1004787;rs494904	1	rs1004787	RP11-89K21.1	0	ncRNA_intronic	1.499	4	5	1	0	0	SIX3	Non
8	rs11676694	2	55604168	C	G	0.161	4.54564e-10	55516090	55664362	232	3	rs11676694;2:55611724_TAC_T;rs6545493	1	rs11676694	CCDC88A	0	intronic	1.246	7	5	1	0	0	CCDC88A	Novel
9	rs56000151	2	218113380	T	G	0.1869	1.05037e-08	218113380	218148030	27	1	rs56000151	1	rs56000151	RN7SKP43	2898	intergenic	9.659	4	1	0	0	0	TNP1	Novel
10	rs2303566	2	219557738	G	A	0.4254	1.81642e-08	219271530	219671910	521	1	rs2303566	1	rs2303566	STK36	0	intronic	4.532	1f	4	1	1	1	CNOT9	Novel
11	rs11715455	3	7697052	C	G	0.4801	4.56503e-09	7695065	7705864	13	1	rs11715455	1	rs11715455	GRM7	0	intronic	0.617	7	9	1	0	0	GRM7	Novel
12	rs6768991	3	16555906	G	C	0.4145	2.23828e-09	16532132	16581299	79	3	rs6768991;rs59876076;rs73026255	1	rs6768991	RFTN1	372	upstream	2.685	4	1	1	0	1	RFTN1	Novel
13	rs9832454	3	50217558	C	T	0.0994	6.99474e-09	49220330	50552866	93	1	rs9832454	1	rs9832454	SEMA3F	0	intronic	1.787	2b	4	1	1	1	IHO1	Novel
14	rs10693414	3	79732132	C	CAT	0.4314	2.91279e-08	79683629	79807208	124	1	rs10693414	1	rs10693414	ROBO1	0	intronic	0.773	NA	9	1	0	0	ROBO1	Novel
15	rs111774789	3	142055274	A	AAAGG	0.1511	6.49632e-10	142002869	142360913	159	1	rs111774789	1	rs111774789	XRN1	0	intronic	2.806	NA	4	1	0	0	XRN1	Novel
16	rs10937450	3	190652328	G	C	0.4026	2.77346e-11	190592836	190678743	158	1	rs10937450	1	rs10937450	GMNC	42109	intergenic	0.525	7	7	0	0	0	GMNC	Non
17	4:38638959_CCAT_C	4	38638959	CCAT	C	0.2853	8.1668e-13	38566132	38716721	60	5	4:38638959_CCAT_C;rs9522;rs11455486;rs753651679;rs6825733	1	4:38638959_CCAT_C	RP11-617D20.1:AC021860.1	00:00:00	ncRNA_intronic	3.351	NA	5	1	0	0	KLF3	Novel
18	rs2199936	4	89045331	A	G	0.09443	3.86508e-11	88913121	89054667	45	3	rs2199936;rs2231164;rs2231156	1	rs2199936	ABCG2	0	intronic	2.753	6	5	1	0	0	ABCG2	Novel
19	rs13107325	4	103188709	C	T	0.07952	2.92468e-27	102702364	103387161	79	7	rs13107325;rs34333163;rs17199964;rs34592089;rs13101632;rs6855246;rs657985	1	rs13107325	SLC39A8	0	exonic	23.1	5	4	1	0	0	SLC39A8	Non
20	rs143946515	5	11970233	A	ATG	0.4264	1.54776e-08	11922555	12014277	70	1	rs143946515	1	rs143946515	CTNND2	66077	intergenic	0.487	NA	9	0	0	0	CTNND2	Novel
21	rs35092886	5	50868234	A	T	0.3082	3.02471e-20	50164814	51141347	474	21	rs62367390;rs27862;rs17820772;5:50525540_AT_A;rs72765668;5:50288029_TA_T;rs5867740;rs76232163;rs2059225;rs10461496;rs36271;rs4865677;rs35092886;rs66666721;rs147526271;5:50977927_AAG_A;rs10056533;5:51123063_TTA_T;rs10038557;rs986714;rs16878993	5	rs62367390;rs17820772;5:50525540_AT_A;rs76232163;rs35092886	CTD-2335O3.3	110310	intergenic	0.002	6	14	0	0	0	PARP8,ISL1	Novel
22	rs766417338	5	87753581	AATAAACTC	A	0.2167	2.17545e-09	87440497	87831034	268	2	rs766417338;rs11379773	1	rs766417338	CTC-498M16.4	0	ncRNA_intronic	7.495	NA	14	0	0	0	TMEM161B	Non
23	rs4706015	5	130573423	G	C	0.1759	4.74872e-13	130017952	131340702	327	8	rs4706015;rs3756295;rs72793255;rs429918;rs201342418;rs4705847;rs79417906;rs9764315	1	rs4706015	CDC42SE2	7762	intergenic	0.986	6	4	1	1	0	HINT1	Novel
24	rs9393688	6	26207174	A	T	0.2863	4.39044e-13	26145158	26589359	31	4	rs9393688;rs72834694;rs72834698;rs13194984	2	rs9393688;rs13194984	HIST1H4E	907	downstream	7.006	5	1	1	1	1	H2BC5,HMGN4	Novel
25	rs3094134	6	30122154	T	C	0.08946	8.18162e-10	29510630	30711805	122	2	rs3094134;rs1061539	1	rs3094134	TRIM10	0	exonic	4.467	NA	2	0	0	0	HLA-A	Novel
26	rs28366133	6	31364076	C	T	0.4463	1.69773e-11	31027336	31888367	978	7	rs28366133;rs2507968;rs9266833;rs28752939;rs145524685;rs11757660;rs2857598	2	rs28366133;rs2857598	XXbac-BPG181B23.7	803	upstream	0.982	4	2	0	0	1	MICA,DDX39B	Novel
27	rs9369275	6	41343158	G	A	0.3579	3.04507e-11	41343158	41353102	9	1	rs9369275	1	rs9369275	AL136967.1	19911	intergenic	22.1	4	1	0	0	0	NCR2	Novel
28	rs529794364	7	2791033	G	GA	0.3141	1.0438e-08	2752152	2902890	137	1	rs529794364	1	rs529794364	AMZ1:GNA12	00:00:00	intronic	0.396	NA	5	1	0	1		Novel
29	rs10267373	7	8252878	A	G	0.1759	3.46305e-08	8252878	8257560	3	1	rs10267373	1	rs10267373	ICA1	0	intronic	6.185	7	4	1	0	0	GLCCI1	Novel
30	rs12700239	7	20865979	C	A	0.1958	2.06108e-10	20865979	20865979	1	1	rs12700239	1	rs12700239	RPL23P8	965	upstream	18.57	5	7	0	0	0	SP8	Novel
31	rs7810512	7	45150331	A	C	0.2694	3.97101e-08	45019814	45172362	40	1	rs7810512	1	rs7810512	TBRG4	0	intronic	3.351	1f	1	1	1	1	CCM2	Novel
32	rs533900692	7	50577675	C	CT	0.3161	2.71362e-09	50564204	50579162	6	1	rs533900692	1	rs533900692	DDC	0	intronic	0.727	NA	4	1	1	0	FIGNL1	Non
33	rs35061193	7	100178177	C	T	0.4821	9.05134e-12	99987236	100190116	21	5	rs35061193;rs7806537;rs11761624;rs767642369;rs7779608	1	rs35061193	LRCH4	0	intronic	3.745	3a	3	1	1	1	MOSPD3	Non
34	rs11250076	8	10647823	A	G	0.4304	3.14819e-08	10576753	10809726	147	1	rs11250076	1	rs11250076	SOX7:SOX7:PINX1	00:00:00	intronic	2.881	5	2	1	1	0	PINX1	Novel
35	rs2923402	8	42445400	G	A	0.4205	2.43276e-19	42334926	42468218	208	6	rs2923402;rs6474399;rs145971697;8:42392513_CA_C;rs13273204;rs371758773	1	rs2923402	RP11-503E24.3	35063	intergenic	1.589	6	5	0	1	0	SMIM19	Non
36	rs7040561	9	128528978	T	A	0.1451	1.4143e-21	127792230	128881080	194	9	rs13284861;rs55667828;rs7040561;rs13287355;rs9650721;rs7048217;9:128877812_ATTTTT_A;rs888234;rs6478725	3	rs13284861;rs7040561;rs7048217	PBX3	0	intronic	21.3	5	2	1	0	0	PPP6C,PBX3,MVB12B	Non
37	rs564819152	10	21820650	A	G	0.335	1.61933e-18	21766969	22288132	213	7	rs564819152;rs35043348;rs369977561;10:22035455_TA_T;rs6482191;rs7075508;rs796489086	1	rs564819152	MLLT10	2443	intergenic	4.141	NA	5	1	0	1		Novel
38	rs274312	10	25244392	C	T	0.3658	3.64315e-09	25233290	25364341	146	1	rs274312	1	rs274312	RP11-165A20.3	1949	intergenic	0.556	NA	5	1	0	0	THNSL1	Novel
39	rs1430332	10	77423623	C	T	0.2396	1.13731e-12	77413857	77514775	35	2	rs1430332;rs2454814	1	rs1430332	C10orf11	0	NA	1.352	6	5	1	0	0	LRMDA	Novel
40	rs2118207	10	118728991	T	C	0.2704	1.00504e-11	118607228	118778079	80	2	rs2118207;rs9420215	1	rs2118207	KIAA1598	0	intronic	0.032	NA	5	1	0	0	SHTN1	Non
41	rs4751889	10	124132188	T	C	0.4115	4.1453e-08	124124794	124192180	28	1	rs4751889	1	rs4751889	PLEKHA1	2023	intergenic	0.77	7	2	1	1	1	PLEKHA1	Novel
42	rs11392876	10	127713420	C	CA	0.3867	4.43268e-08	127662390	127727598	77	1	rs11392876	1	rs11392876	ADAM12	0	intronic	0.859	NA	4	1	0	0	UROS	Novel
43	rs554894200	11	47806657	A	T	0.3211	4.34419e-10	47371484	47943419	329	5	rs12419342;11:47504649_TA_T;rs554894200;11:47878701_TA_T;rs34074549	2	rs12419342;rs554894200	NUP160	0	intronic	7.443	NA	4	1	1	0	SLC39A13	Novel
44	rs4303248	11	83274175	G	A	0.3479	2.83732e-23	82931167	83549797	758	19	rs4303248;rs608653;rs9888248;rs1226063;rs28696835;rs369106215;rs649898;rs482938;rs12366006;rs11443683;11:83138044_CAAAAAAAA_C;rs4943878;rs2512676;11:83178885_CAT_C;rs2068076;rs10898125;11:83233571_GA_G;rs12281149;rs11233667	1	rs4303248	DLG2	0	intronic	2.592	6	5	1	0	0	CCDC90B	Non
45	rs1982858	11	91617256	A	G	0.33	1.13973e-12	91560559	91628612	105	2	rs1982858;rs985598	1	rs1982858	TUBB4BP4	65640	intergenic	0.373	7	14	0	0	0	FAT3	Non
46	rs2845876	11	92020638	G	A	0.3241	4.94065645841e-324	91999430	92315907	172	14	rs2845876;rs11019895;rs34246922;rs722266;rs573092831;rs12804778;rs11823577;11:92105830_AT_A;rs1841033;rs1458207;rs201339221;rs10501779;rs11020015;rs61901534	3	rs2845876;rs10501779;rs11020015	NDUFB11P1	48559	intergenic	1.98	NA	5	0	0	0	FAT3	Non
47	rs3912661	11	92599405	C	T	0.1889	7.07632e-16	92568633	92625457	77	3	rs3912661;rs7118248;rs10765566	1	rs3912661	FAT3	0	intronic	0.66	NA	4	1	0	0	MTNR1B	Non
48	rs3214031	11	94965717	A	C	0.3141	8.57991e-10	94964343	94982962	8	1	rs3214031	1	rs3214031	RP11-712B9.2	0	ncRNA_intronic	18.05	NA	1	1	0	0	SESN3	Novel
49	rs4938400	11	117399604	C	A	0.16	8.40632e-19	117375415	117429728	57	4	rs4938400;rs541856537;rs11216440;rs3016797	1	rs4938400	DSCAML1	0	intronic	3.728	2b	5	1	1	0	DSCAML1	Non
50	rs12146713	12	106476805	T	C	0.09145	4.411e-12	106476805	106510413	3	1	rs12146713	1	rs12146713	NUAK1	0	intronic	19.59	5	3	1	0	0	NUAK1	Novel
51	rs559054494	12	121875690	A	AT	0.3857	2.98738e-08	121825187	121924332	112	1	rs559054494	1	rs559054494	KDM2B	0	intronic	1.506	NA	4	1	0	0	KDM2B	Novel
52	rs1953352	14	56197159	T	C	0.3966	4.94065645841e-324	55921561	56206340	535	17	rs11851435;rs1009714;rs4901585;rs6573037;rs6573040;14:56088564_CT_C;14:56116712_TA_T;rs3783654;rs10129360;rs113893285;rs8017891;rs10130783;rs11158050;rs1953352;rs7141976;rs10140689;rs34427491	3	rs11851435;rs113893285;rs1953352	RP11-813I20.2	17766	intergenic	0.627	7	5	0	0	0	KTN1	Non
53	rs369523807	14	91935460	T	TAA	0.4195	2.15371e-09	91867676	92057960	305	3	rs369523807;rs142250966;rs6575201	1	rs369523807	SMEK1	0	intronic	1.41	NA	4	1	0	0	CCDC88C	Novel
54	rs176649	15	89956268	T	C	0.4046	1.48146e-08	89950992	89960601	7	1	rs176649	1	rs176649	LINC00925	16796	intergenic	5.107	4	1	0	0	1	POLG	Novel
55	rs4984738	16	1020343	A	G	0.331	5.9341e-10	949766	1035456	134	2	rs4984738;rs4984975	1	rs4984738	LMF1	0	intronic	8.742	2b	1	1	1	0	LMF1	Novel
56	rs11376559	16	15131654	C	CA	0.3171	2.81179e-12	15072433	15147954	51	1	rs11376559	1	rs11376559	PDXDC1	0	intronic	8.083	NA	4	1	0	0	PDXDC1	Novel
57	rs111820348	16	28645127	C	T	0.2336	2.83757e-13	28330968	29008079	467	12	rs111820348;rs550572318;16:28823630_AT_A;rs369989480;rs374129955;rs556881732;16:28515908_CT_C;rs537282569;rs3743963;rs750155;rs6498089;rs4787460	2	rs111820348;rs4787460	NPIPB8	3847	intergenic	0.286	7	14	1	1	0	SULT1A1,SPNS1	Non
58	16:73907474_GA_G	16	73907474	GA	G	0.4612	1.58073e-10	73864662	73911357	11	1	16:73907474_GA_G	1	16:73907474_GA_G	RP11-53L24.1	57520	intergenic	2.374	NA	7	0	0	0		Non
59	rs4843550	16	87236383	G	C	0.4592	3.02382e-16	87220845	87264534	100	7	rs4843550;rs60586550;rs62056161;16:87255295_CCAT_C;rs4843231;rs34264796;rs4240789	1	rs4843550	C16orf95	0	intergenic	2.441	5	2	1	0	0	C16orf95	Non
60	rs2070835	17	41174025	A	C	0.3559	1.19528e-09	41085683	41457386	548	2	rs2070835;rs1567832	1	rs2070835	VAT1	0	exonic	18.14	NA	1	1	1	0	NBR1	Novel
61	rs117986059	17	42523628	G	A	0.07753	1.64113e-08	42436220	42616315	26	1	rs117986059	1	rs117986059	GPATCH8	0	intronic	2.684	5	4	1	1	0	ITGA2B	Novel
62	rs72878142	18	22628177	G	A	0.1531	9.02221e-21	22594798	22656876	22	4	rs72878142;rs139268237;rs62085804;rs56132597	1	rs72878142	RP11-958F21.3	7386	intergenic	1.395	4	5	0	0	0	ZNF521	Novel
63	rs77162730	18	50845140	T	G	0.3986	4.69059e-36	50358109	51061399	1123	29	rs7232516;rs2043187;rs7237177;rs34965181;rs11372185;rs142912166;rs77162730;rs766498304;rs370537393;rs370741739;rs4940255;rs62098051;rs1875560;18:50966869_GT_G;rs12953529;rs2088949;rs374157159;rs12457812;rs11663596;rs62097900;rs35362746;rs57166441;rs767443167;rs4462678;rs7241743;rs1431197;rs2068861;18:51046131_GAATA_G;rs35913009	4	rs7232516;rs142912166;rs77162730;18:51046131_GAATA_G	DCC	0	intronic	1.367	6	9	1	0	0	DCC	Non
64	rs429358	19	45411941	T	C	0.1551	8.30222e-11	45392254	45428234	18	2	rs429358;rs157592	1	rs429358	APOE	0	exonic	12.64	5	1	1	0	0	APOE	Novel
65	rs10414860	19	47480674	A	G	0.2704	1.18235e-11	47351966	47520605	44	1	rs10414860	1	rs10414860	ARHGAP35	0	intronic	0.699	3a	2	1	0	0	ARHGAP35	Novel
66	rs6138937	20	2882931	T	C	0.2555	6.80008e-14	2823247	3027220	80	2	rs6138937;20:2828127_AT_A	1	rs6138937	PTPRA	0	intronic	1.407	2c	4	1	0	0	PTPRA	Novel	Non	50 novel
67	rs6131711	20	15776418	C	A	0.3658	2.38047e-20	15738249	15804432	97	6	rs6131711;rs62194752;rs6043557;rs6043520;rs6135500;rs368082962	1	rs6131711	MACROD2	0	intronic	14.39	5	5	1	0	0	MACROD2	Novel
68	rs6138556	20	25243310	C	T	0.4274	9.14582e-10	25181998	25602328	480	1	rs6138556	1	rs6138556	PYGB	0	intronic	0.096	7	4	1	1	0	ABHD12	Novel
69	rs6121243	20	30415094	C	G	0.3161	1.80546e-23	30056718	30514161	482	12	rs6121243;rs6121246;rs947310;rs76513665;rs6087786;rs6120374;20:30209200_CA_C;rs6119610;rs6060775;20:30291296_GT_G;rs6060930;rs4911532	1	rs6121243	MYLK2	0	intronic	6.145	4	4	1	1	1	BCL2L1	Non
70	20:49120296_CA_C	20	49120296	CA	C	0.5	6.90798e-09	49109845	49205492	72	2	20:49120296_CA_C;rs7508819	1	20:49120296_CA_C	PTPN1	6594	intergenic	1.394	NA	5	1	0	0		Novel
71	rs35181324	21	41951201	C	CA	0.4771	1.08801e-10	41918958	42000488	138	3	rs35181324;rs764320983;rs775121499	1	rs35181324	DSCAM	0	intronic	1.921	NA	5	1	0	0	DSCAM	Novel
72	rs853295	22	21054588	T	C	0.4732	4.91996e-09	21017041	21261868	277	1	rs853295	1	rs853295	TMEM191A	631	upstream	1.686	6	5	1	1	1	PI4KA	Novel

## Sheet: SI-Data 4
Supplementary Data 4. Functional annotation of single nucleotide polymorphisms (SNPs) in linkage disequilibrium (r2 ≥ 0.6) with one of the independent significant SNPs for basal ganglia
We functionally annotated all candidate single-nucleotide polymorphisms (SNPs) that were in linkage disequilibrium (r2 ≥ 0.6) with one of the independent significant SNPs using Functional Mapping and Annotation of GWAS (FUMA). FUMA is based on information from 18 biological repositories and tools and functionally annotates GWAS results. The platform prioritizes the most likely causal SNPs and gen…
rsID	chr	pos	A2	A1	MAF	gwasP	r2	IndSigSNP	GenomicLocus	nearestGene	dist	func	CADD	RDB	minChrState	commonChrState	posMapFilt	eqtlMapFilt	ciMapFilt
rs2651922	1	3117388	C	T	0.2187	2.35435e-08	1	rs2651922	1	PRDM16	0	intronic	1.508	NA	4	15	1	0	1
rs5772098	1	3117548	A	AG	0.2157	1.77789e-09	1	rs5772098	1	PRDM16	0	intronic	1.78	NA	4	15	1	0	1
1:3118674_GGA_G	1	3118674	GGA	G	0.168	1.90659e-08	0.870454	rs58429922	1	PRDM16	0	intronic	1.69	NA	4	15	1	0	1
rs58819932	1	3119118	G	A	0.1223	2.8691e-10	0.817103	rs2817146	1	PRDM16	0	intronic	0.036	5	4	15	1	0	1
rs11577655	1	3119489	C	T	0.171	8.06934e-13	0.900865	rs58429922	1	PRDM16	0	intronic	0.735	5	4	15	1	0	1
rs4308918	1	3119729	G	A	0.08648	5.32272e-07	0.726155	rs10909903	1	PRDM16	0	intronic	0.017	5	4	15	1	0	1
rs7521730	1	3120130	C	T	0.08847	8.26843e-07	0.708065	rs10909903	1	PRDM16	0	intronic	0.19	5	4	15	1	0	1
1:3120146_CG_C	1	3120146	CG	C	0.08847	3.70662e-07	0.708065	rs10909903	1	PRDM16	0	intronic	0.726	NA	4	15	1	0	1
rs4648368	1	3120632	C	A	0.1243	8.56201e-12	0.83761	rs2817146	1	PRDM16	0	intronic	1.557	5	4	15	1	0	1
rs6663835	1	3121877	G	C	0.2575	8.87692e-25	0.814695	rs2817145	1	PRDM16	0	intronic	0.958	5	4	15	1	0	1
rs12028814	1	3122321	A	G	0.2594	3.48539e-25	0.824222	rs2817145	1	PRDM16	0	intronic	4.37	5	4	15	1	0	1
rs58322762	1	3122460	C	G	0.1262	1.24277e-12	0.83903	rs2817146	1	PRDM16	0	intronic	1.41	5	4	15	1	0	1
rs1009129	1	3123124	T	C	0.2505	2.59794e-25	0.807929	rs2817145	1	PRDM16	0	intronic	3.78	5	4	15	1	0	1
rs7521987	1	3124080	A	G	0.1461	4.16269e-12	0.759908	rs58429922	1	PRDM16	0	intronic	0.69	5	2	15	1	0	1
rs13328662	1	3124155	A	G	0.09245	2.15907e-07	0.668329	rs10909903	1	PRDM16	0	intronic	5.901	5	2	15	1	0	1
rs58429922	1	3124198	C	T	0.1799	4.70015e-14	1	rs58429922	1	PRDM16	0	intronic	0.407	5	2	15	1	0	1
rs60118785	1	3124931	G	A	0.08449	1.28753e-07	0.740327	rs10909903	1	PRDM16	0	intronic	2.222	5	4	15	1	0	1
rs4648455	1	3125091	G	A	0.1252	1.18967e-13	0.846994	rs2817146	1	PRDM16	0	intronic	0.151	7	4	15	1	0	1
rs4648456	1	3125446	T	C	0.2137	1.50364e-22	0.640488	rs2817145	1	PRDM16	0	intronic	3.312	5	4	15	1	0	1
rs56154627	1	3125961	C	T	0.0825	5.2775e-08	0.713138	rs10909903	1	PRDM16	0	intronic	2.613	4	4	15	1	0	1
rs58581483	1	3126741	A	C	0.08449	1.49777e-07	0.740327	rs10909903	1	PRDM16	0	intronic	2.492	5	4	15	1	0	1
rs60425253	1	3127064	C	G	0.08648	1.62585e-07	0.721189	rs10909903	1	PRDM16	0	intronic	2.925	5	4	15	1	0	1
rs10492941	1	3127137	C	A	0.08648	1.23369e-07	0.721189	rs10909903	1	PRDM16	0	intronic	0.048	5	4	15	1	0	1
rs6424068	1	3127925	A	G	0.1292	2.93775e-12	0.834936	rs2817146	1	PRDM16	0	intronic	0.316	5	4	15	1	0	1
rs4648369	1	3128396	C	T	0.2137	1.82711e-21	0.633002	rs2817145	1	PRDM16	0	intronic	2.477	5	2	15	1	0	1
rs4648370	1	3128420	T	C	0.2137	1.39484e-21	0.633002	rs2817145	1	PRDM16	0	intronic	0.245	5	1	15	1	0	1
rs4648457	1	3128531	A	G	0.1272	4.613e-12	0.848455	rs2817146	1	PRDM16	0	intronic	10.16	5	1	15	1	0	1
rs11803063	1	3129182	A	C	0.2644	1.74616e-23	0.859647	rs2817145	1	PRDM16	0	intronic	2.62	NA	1	15	1	0	1
rs56175284	1	3129343	G	A	0.08052	3.40347e-07	0.748841	rs10909903	1	PRDM16	0	intronic	2.231	4	1	15	1	0	1
rs12072073	1	3130016	T	C	0.2575	9.41727e-25	0.960313	rs2817145	1	PRDM16	0	intronic	7.995	5	5	15	1	0	0
rs10909900	1	3131032	G	A	0.08946	2.86647e-07	0.7771	rs10909903	1	PRDM16	0	intronic	1.643	7	4	15	1	0	0
rs10909901	1	3131235	C	T	0.2575	6.15345e-25	0.960313	rs2817145	1	PRDM16	0	intronic	0.916	5	4	15	1	0	0
rs56090715	1	3131738	A	T	0.08946	3.58347e-07	0.7771	rs10909903	1	PRDM16	0	intronic	3.242	5	4	15	1	0	0
rs2817144	1	3132424	T	C	0.2515	1.35218e-25	0.959135	rs2817145	1	PRDM16	0	intronic	14.3	5	4	15	1	0	0
rs2817145	1	3133422	T	A	0.2515	4.96665e-26	1	rs2817145	1	PRDM16	0	intronic	3.705	4	2	15	1	0	0
rs2817146	1	3133439	C	T	0.1183	1.57123e-12	1	rs2817146	1	PRDM16	0	intronic	2.196	4	2	15	1	0	0
rs1875448	1	3134188	C	T	0.1988	1.96735e-22	0.736274	rs2817145	1	PRDM16	0	intronic	4.852	NA	2	15	1	0	0
rs6681876	1	3134983	C	T	0.1988	1.78579e-22	0.736274	rs2817145	1	PRDM16	0	intronic	0.859	5	2	15	1	0	0
rs2817147	1	3137199	T	C	0.2495	3.07534e-24	0.939395	rs2817145	1	PRDM16	0	intronic	3.263	5	5	15	1	0	0
rs7544555	1	3137352	C	T	0.1163	1.17363e-09	0.923439	rs2817146	1	PRDM16	0	intronic	2.897	5	5	15	1	0	0
rs12068579	1	3137845	G	A	0.07555	1.15503e-08	1	rs10909903	1	PRDM16	0	intronic	1.904	5	5	15	1	0	0
rs12075867	1	3137956	T	C	0.07455	1.06093e-08	0.985439	rs10909903	1	PRDM16	0	intronic	0.288	3a	5	15	1	0	0
rs34313490	1	3138558	G	A	0.1203	5.16519e-10	0.889939	rs2817146	1	PRDM16	0	intronic	1.091	2b	2	15	1	0	0
rs2817150	1	3139742	T	C	0.2495	1.88396e-23	0.939395	rs2817145	1	PRDM16	0	intronic	1.037	5	5	15	1	0	0
rs2651890	1	3140413	A	G	0.2495	1.45347e-23	0.939395	rs2817145	1	PRDM16	0	intronic	0.002	NA	5	15	1	0	0
rs16823542	1	3140464	C	T	0.07555	1.17189e-08	1	rs10909903	1	PRDM16	0	intronic	0.046	7	5	15	1	0	0
rs4648458	1	3140990	C	T	0.1163	1.09371e-09	0.923439	rs2817146	1	PRDM16	0	intronic	5.651	4	5	15	1	0	0
rs4648371	1	3141031	A	C	0.1163	1.08545e-09	0.923439	rs2817146	1	PRDM16	0	intronic	1.239	NA	5	15	1	0	0
rs10909902	1	3141167	G	A	0.07555	1.213e-08	1	rs10909903	1	PRDM16	0	intronic	0.183	4	5	15	1	0	0
rs72630997	1	3141417	T	G	0.07356	2.34354e-08	0.970945	rs10909903	1	PRDM16	0	intronic	0.381	3a	4	15	1	0	0
rs10909903	1	3141461	C	T	0.07555	9.89708e-09	1	rs10909903	1	PRDM16	0	intronic	2.119	4	4	15	1	0	0
1:3141723_GA_G	1	3141723	GA	G	0.2455	7.60902e-24	0.910073	rs2817145	1	PRDM16	0	intronic	2.908	NA	4	15	1	0	0
rs7520225	1	3142137	T	C	0.2823	3.46646e-08	0.732369	rs2817145	1	PRDM16	0	intronic	0.139	5	2	15	1	0	0
rs114911428	1	3142944	C	T	0.08052	1.80805e-09	1	rs114911428	1	PRDM16	0	intronic	0.017	5	4	15	1	0	0
rs2651888	1	3143384	G	T	0.2326	7.00102e-23	0.857264	rs2817145	1	PRDM16	0	intronic	0.7	NA	4	15	1	0	0
rs10158583	1	3144068	G	A	0.09841	1.14685e-08	0.7794	rs114911428	1	PRDM16	0	intronic	0.708	5	4	15	1	0	0
rs114820997	1	3144474	A	C	0.07753	1.20172e-08	0.879026	rs114911428	1	PRDM16	0	intronic	1.643	5	4	15	1	0	0
rs2173914	1	3144480	A	G	0.08549	1.54784e-08	0.910199	rs114911428	1	PRDM16	0	intronic	2.361	NA	4	15	1	0	0
rs1553289	1	3144483	A	G	0.0825	7.43474e-09	0.947007	rs114911428	1	PRDM16	0	intronic	2.292	NA	4	15	1	0	0
rs1553288	1	3144745	C	T	0.0825	1.017e-08	0.947007	rs114911428	1	PRDM16	0	intronic	0.216	NA	4	15	1	0	0
rs72630999	1	3145412	G	A	0.08549	2.03131e-08	0.910199	rs114911428	1	PRDM16	0	intronic	0.518	5	4	15	1	0	0
rs72631000	1	3145414	G	A	0.08549	1.7853e-08	0.910199	rs114911428	1	PRDM16	0	intronic	0.014	5	4	15	1	0	0
rs2253344	1	3145621	C	T	0.08748	1.37602e-08	0.886967	rs114911428	1	PRDM16	0	intronic	0.068	5	4	15	1	0	0
rs72631001	1	3145715	A	G	0.08549	2.0256e-08	0.910199	rs114911428	1	PRDM16	0	intronic	3.837	5	4	15	1	0	0
rs58620949	1	3145995	C	CTAA	0.2296	1.15029e-22	0.843243	rs2817145	1	PRDM16	0	intronic	12.23	NA	2	15	1	0	0
rs7516069	1	3146155	T	C	0.08449	1.50015e-08	0.922198	rs114911428	1	PRDM16	0	intronic	0.603	2b	2	15	1	0	0
rs10157102	1	3146191	A	T	0.09841	9.59966e-09	0.757637	rs2817146	1	PRDM16	0	intronic	0.025	4	2	15	1	0	0
rs10157420	1	3146497	T	C	0.0994	1.75394e-08	0.766417	rs2817146	1	PRDM16	0	intronic	1.701	5	4	15	1	0	0
rs2651887	1	3146554	G	T	0.1471	5.14962e-11	0.98393	rs7518852	1	PRDM16	0	intronic	5.996	NA	4	15	1	0	0
rs2817155	1	3146558	G	A	0.1471	5.1565e-11	0.98393	rs7518852	1	PRDM16	0	intronic	2.217	5	4	15	1	0	0
rs2651886	1	3146599	G	C	0.1461	5.2511e-11	0.991856	rs7518852	1	PRDM16	0	intronic	0.062	5	4	15	1	0	0
rs7518852	1	3146762	T	C	0.1471	4.14125e-11	1	rs7518852	1	PRDM16	0	intronic	0.529	5	4	15	1	0	0
rs6424069	1	3147030	T	C	0.2316	1.7693e-21	0.852763	rs2817145	1	PRDM16	0	intronic	0.325	4	4	15	1	0	0
rs2817156	1	3147172	A	G	0.2266	2.31857e-20	0.830015	rs2817145	1	PRDM16	0	intronic	0.701	2b	4	15	1	0	0
rs2651924	1	3147251	T	C	0.2286	4.6928e-21	0.838806	rs2817145	1	PRDM16	0	intronic	0.097	NA	4	15	1	0	0
rs6424070	1	3147290	C	T	0.1441	1.29714e-10	0.975648	rs7518852	1	PRDM16	0	intronic	0.9	2b	4	15	1	0	0
rs6424071	1	3147291	A	G	0.2266	2.71422e-20	0.829393	rs2817145	1	PRDM16	0	intronic	2.012	2b	4	15	1	0	0
rs72632103	1	3147621	C	T	0.09245	6.0842e-08	0.790058	rs114911428	1	PRDM16	0	intronic	1.63	5	4	15	1	0	0
rs10797384	1	3147825	A	G	0.1839	4.50115e-18	0.631916	rs2817145	1	PRDM16	0	intronic	2.355	5	4	15	1	0	0
rs905132	1	3147885	A	T	0.1889	8.10505e-19	0.651543	rs2817145	1	PRDM16	0	intronic	5.393	5	4	15	1	0	0
rs10909905	1	3147899	G	A	0.1829	1.98231e-18	0.651349	rs2817160	1	PRDM16	0	intronic	1.627	5	4	15	1	0	0
rs905131	1	3147909	G	T	0.1839	7.80006e-18	0.646719	rs2817160	1	PRDM16	0	intronic	1.729	NA	4	15	1	0	0
rs4648460	1	3147970	T	C	0.2117	3.18869e-15	0.625634	rs2817145	1	PRDM16	0	intronic	5.951	5	4	15	1	0	0
rs2651920	1	3148153	T	C	0.1531	1.55454e-08	1	rs2651920	1	PRDM16	0	intronic	7.5	NA	4	15	1	0	0
rs2455116	1	3148574	A	G	0.2276	1.0783e-13	0.68109	rs2817145	1	PRDM16	0	intronic	5.957	NA	5	15	1	0	0
rs72632106	1	3148616	C	T	0.08549	1.33243e-06	0.655371	rs114911428	1	PRDM16	0	intronic	0.214	5	5	15	1	0	0
rs2817158	1	3149145	G	A	0.1392	6.06973e-08	0.635667	rs2817160	1	PRDM16	0	intronic	2.389	1f	5	15	1	0	0
rs2817159	1	3149408	A	G	0.2207	5.56607e-11	0.656665	rs2817145	1	PRDM16	0	intronic	0.714	5	5	15	1	0	0
rs2817160	1	3149789	G	A	0.1521	2.68256e-10	1	rs2817160	1	PRDM16	0	intronic	2.179	5	5	15	1	0	0
rs61784835	1	47974123	C	T	0.3618	1.65576e-09	0.961675	rs6658111	2	AL356458.1	5811	intergenic	15.12	4	1	10	0	1	0
rs6658111	1	47980916	T	G	0.3648	1.65158e-09	1	rs6658111	2	AL356458.1	12604	intergenic	11.75	5	5	14	0	0	0
rs1546924	1	112273485	T	C	0.4801	0.00253081	0.62756	rs197419	3	FAM212B	0	intronic	0.459	7	2	5	1	0	1
rs127204	1	112277693	A	C	0.4304	9.8755e-08	0.925927	rs197419	3	FAM212B	0	intronic	10.56	6	2	5	1	1	1
rs197439	1	112280990	A	G	0.4284	6.7981e-08	0.925464	rs197419	3	FAM212B	0	intronic	11.32	4	1	2	1	1	1
rs197441	1	112283655	A	G	0.4185	3.22591e-06	0.900393	rs197419	3	FAM212B:FAM212B-AS1	00:00:00	ncRNA_intronic	6.325	5	1	13	1	0	1
rs197372	1	112289118	T	C	0.3449	8.94452e-08	0.713881	rs197419	3	FAM212B:FAM212B-AS1	00:00:00	ncRNA_exonic	14.44	NA	4	15	1	0	1
rs197374	1	112289983	C	T	0.4115	3.28053e-07	0.937342	rs197419	3	FAM212B:FAM212B-AS1	00:00:00	ncRNA_exonic	5.877	NA	5	15	1	0	1
rs197379	1	112292303	T	C	0.4115	4.75883e-07	0.937342	rs197419	3	FAM212B	0	intronic	14.58	5	5	15	1	1	1
rs6687953	1	112293512	A	G	0.4195	1.43825e-08	0.970236	rs197419	3	FAM212B	0	intronic	1.083	7	5	15	1	1	1
rs150113082	1	112297601	C	CCTCTTTGAAAAGGAAGAG	0.4135	3.64382e-07	0.945267	rs197419	3	FAM212B	0	intronic	8.052	NA	1	2	1	0	1
rs197393	1	112298829	T	C	0.4105	4.76391e-07	0.958131	rs197419	3	DDX20	0	exonic	22.3	NA	1	1	1	1	1
rs197402	1	112302591	A	G	0.3628	8.36468e-06	0.77579	rs197419	3	DDX20	0	intronic	2.861	6	4	4	1	0	1
rs197412	1	112308953	T	C	0.4185	1.05703e-08	1	rs197419	3	DDX20	0	exonic	10.03	6	4	4	1	0	1
rs197413	1	112308972	G	A	0.4185	1.18908e-08	1	rs197419	3	DDX20	0	exonic	3.119	7	4	4	1	0	1
rs197415	1	112311593	C	T	0.4185	1.1457e-08	1	rs197419	3	DDX20	954	downstream	4.239	6	4	5	1	0	1
1:112313430_GT_G	1	112313430	GT	G	0.3728	3.53823e-08	0.768834	rs197419	3	KCND3	0	UTR3	1.713	NA	4	5	1	0	1
rs197419	1	112315450	A	C	0.4185	1.02647e-08	1	rs197419	3	KCND3	0	UTR3	5.205	6	4	5	1	0	1
rs197422	1	112317512	C	A	0.4095	1.41151e-07	0.962533	rs197419	3	KCND3	0	UTR3	0.021	5	2	5	1	0	1
rs2618039	1	112324111	A	T	0.4115	9.61883e-08	0.936789	rs197419	3	KCND3	0	intronic	2.136	6	5	15	1	1	0
rs653170	1	112328245	C	T	0.3877	2.78479e-06	0.711912	rs197419	3	KCND3	0	intronic	5.133	7	4	15	1	0	0
1:117508245_TC_T	1	117508245	TC	T	0.2256	4.19603e-09	0.846349	rs530315410	4	PTGFRN	0	intronic	7.215	NA	4	5	1	0	0
rs758228905	1	117512787	CTT	C	0.2256	1.07727e-08	0.846349	rs530315410	4	PTGFRN	0	intronic	7.373	NA	4	5	1	0	0
rs4659326	1	117525810	C	T	0.2286	3.12415e-11	0.988871	rs530315410	4	PTGFRN	0	intronic	1.23	4	4	5	1	0	1
rs11576262	1	117526055	A	G	0.2296	1.865e-11	0.994434	rs530315410	4	PTGFRN	0	intronic	0.051	1f	4	5	1	0	1
rs6657819	1	117526905	G	C	0.4911	0.00162652	0.644612	rs1127215	4	PTGFRN	0	intronic	2.834	6	2	5	1	1	1
rs4659327	1	117527099	A	T	0.2296	3.26352e-11	0.994434	rs530315410	4	PTGFRN	0	intronic	6.379	5	2	5	1	0	1
rs10737727	1	117528177	C	A	0.495	0.000794973	0.64904	rs1127215	4	PTGFRN	0	intronic	2.425	6	4	5	1	0	1
rs4659048	1	117528366	G	A	0.2306	5.35061e-11	1	rs530315410	4	PTGFRN	0	intronic	1.219	5	4	5	1	0	1
rs4659049	1	117528616	A	G	0.493	0.00109744	0.646786	rs1127215	4	PTGFRN	0	intronic	5.709	7	4	5	1	1	1
rs11464978	1	117528810	T	TG	0.493	0.00154648	0.646786	rs1127215	4	PTGFRN	0	intronic	0.185	NA	4	5	1	1	1
rs10801922	1	117529458	G	A	0.4364	1.7314e-07	0.836377	rs1127215	4	PTGFRN	0	exonic	14.38	1f	2	5	1	1	1
rs530315410	1	117529859	A	AT	0.2306	6.57679e-12	1	rs530315410	4	PTGFRN	0	UTR3	14.94	NA	1	5	1	0	1
rs3885	1	117530273	A	G	0.493	0.00102739	0.646786	rs1127215	4	PTGFRN	0	UTR3	4.829	NA	2	5	1	1	0
rs10801923	1	117530477	G	A	0.493	0.00127418	0.646786	rs1127215	4	PTGFRN	0	UTR3	5.426	7	2	5	1	1	0
rs1127655	1	117530507	C	T	0.493	0.00133875	0.646786	rs1127215	4	PTGFRN	0	UTR3	6.51	5	2	5	1	1	0
rs1127656	1	117530511	C	T	0.493	0.00126123	0.646786	rs1127215	4	PTGFRN	0	UTR3	4.638	5	2	5	1	1	0
rs4620527	1	117530621	A	G	0.2306	7.01033e-11	1	rs530315410	4	PTGFRN	0	UTR3	2.758	5	2	5	1	0	0
rs13951	1	117531620	G	A	0.4364	4.46466e-07	0.835657	rs1127215	4	PTGFRN	0	UTR3	1.69	5	2	5	1	1	0
rs3829881	1	117531813	T	C	0.493	0.00105794	0.64543	rs1127215	4	PTGFRN	0	UTR3	2.348	NA	2	5	1	1	0
rs10923191	1	117531911	A	G	0.495	0.00203545	0.654297	rs1127215	4	PTGFRN	0	UTR3	3.42	5	2	5	1	1	0
rs8254	1	117532291	A	G	0.2306	5.94553e-11	0.988858	rs530315410	4	PTGFRN	0	UTR3	1.606	6	4	5	1	0	0
rs1127215	1	117532790	C	T	0.3926	1.51187e-08	1	rs1127215	4	PTGFRN	0	UTR3	2.461	5	2	5	1	1	0
rs944	1	117532798	C	G	0.2296	4.12409e-11	0.994434	rs530315410	4	PTGFRN	0	UTR3	10.17	5	2	5	1	0	0
rs35707153	1	117533010	G	GTTA	0.493	0.000859952	0.64543	rs1127215	4	PTGFRN	29	downstream	7.096	NA	2	5	1	1	0
rs10754333	1	117534337	G	A	0.493	0.000503286	0.64543	rs1127215	4	PTGFRN	1356	intergenic	1.741	5	2	5	1	1	0
rs11579931	1	117534457	G	A	0.2734	8.4113e-09	0.785848	rs530315410	4	PTGFRN	1476	intergenic	0.934	7	2	7	1	0	0
rs10923193	1	117536802	G	A	0.2565	4.26727e-07	0.693079	rs530315410	4	PTGFRN	3821	intergenic	1.332	7	5	15	1	0	0
rs10801924	1	117537568	T	C	0.4901	0.00104772	0.640793	rs1127215	4	PTGFRN	4587	intergenic	0.867	6	5	15	1	1	0
rs10923194	1	117539108	G	T	0.2744	1.00743e-08	0.77254	rs530315410	4	CD101	5273	intergenic	3.274	7	5	15	1	0	0
rs4659051	1	117539373	G	T	0.2744	9.93093e-09	0.77254	rs530315410	4	CD101	5008	intergenic	0.086	6	5	15	1	0	0
rs4659329	1	117539720	A	G	0.2744	1.21635e-08	0.77254	rs530315410	4	CD101	4661	intergenic	7.668	5	5	15	1	0	0
rs60707699	1	117539929	C	CTT	0.2753	6.65893e-09	0.7702	rs530315410	4	CD101	4452	intergenic	2.114	NA	5	15	1	0	0
rs34144009	1	117539964	C	CT	0.2763	7.86674e-09	0.766327	rs530315410	4	CD101	4417	intergenic	3.112	NA	5	15	1	0	0
rs2057592	1	117540386	A	T	0.2763	1.3895e-08	0.766327	rs530315410	4	CD101	3995	intergenic	5.602	5	5	15	1	0	0
rs10801925	1	117541054	C	T	0.2753	9.57406e-09	0.7702	rs530315410	4	CD101	3327	intergenic	3.681	1f	5	15	1	0	0
rs137915842	1	117541073	T	TTG	0.2873	1.94523e-06	0.735977	rs530315410	4	CD101	3308	intergenic	0.895	NA	5	15	1	0	0
rs10801927	1	117541110	C	T	0.2763	1.07688e-08	0.766327	rs530315410	4	CD101	3271	intergenic	1.192	4	5	15	1	0	0
rs10801928	1	117541127	G	A	0.2763	1.21279e-08	0.766327	rs530315410	4	CD101	3254	intergenic	3.928	4	5	15	1	0	0
rs10923195	1	117541808	C	T	0.2763	1.09194e-08	0.766327	rs530315410	4	CD101	2573	intergenic	0.047	7	5	15	1	0	0
rs2806869	1	117541855	T	A	0.492	0.000597229	0.631354	rs1127215	4	CD101	2526	intergenic	0.714	7	5	15	1	1	0
rs12141003	1	117543534	C	T	0.2753	6.8174e-09	0.7702	rs530315410	4	CD101	847	upstream	7.76	5	5	15	1	1	0
rs10494192	1	117544702	T	C	0.2256	7.12608e-11	0.961331	rs530315410	4	CD101	0	intronic	2.137	1f	1	15	1	0	0
rs10494194	1	117545932	G	C	0.2256	9.71161e-11	0.961331	rs530315410	4	CD101	0	intronic	0.401	5	1	15	1	0	0
rs2764852	1	117546611	T	C	0.493	0.000831716	0.627383	rs1127215	4	CD101	0	intronic	1.023	NA	2	15	1	0	0
rs4659333	1	117547375	T	C	0.2773	2.94999e-08	0.762477	rs530315410	4	CD101	0	intronic	2.31	5	2	15	1	0	0
rs4659334	1	117547385	C	G	0.2763	2.57137e-08	0.766327	rs530315410	4	CD101	0	intronic	1.603	5	2	15	1	1	0
rs12128765	1	117547880	A	T	0.2793	4.36528e-08	0.733222	rs530315410	4	CD101	0	intronic	0.953	5	2	15	1	1	0
rs12038289	1	117549505	G	A	0.2773	1.9861e-07	0.731668	rs530315410	4	CD101	0	intronic	3.537	5	2	15	1	1	0
rs6700753	1	117550056	G	A	0.2783	1.70466e-07	0.727876	rs530315410	4	CD101	0	intronic	1.549	4	2	15	1	1	0
rs10923197	1	117550199	C	G	0.2783	2.00193e-07	0.727876	rs530315410	4	CD101	0	intronic	2.581	5	2	15	1	1	0
rs3767787	1	117560542	A	G	0.2813	1.92822e-07	0.700466	rs530315410	4	CD101	0	intronic	8.715	NA	4	15	1	1	0
rs3736908	1	117560818	A	G	0.2813	2.11264e-07	0.700466	rs530315410	4	CD101	0	exonic	4.561	NA	4	15	1	1	0
rs3736907	1	117560929	C	A	0.2326	6.46458e-09	0.869196	rs530315410	4	CD101	0	exonic	1.663	NA	4	15	1	0	0
rs755854	1	117563582	T	C	0.2823	3.46768e-07	0.696817	rs530315410	4	CD101	0	intronic	5.069	2b	4	15	1	1	0
rs3767785	1	117564890	C	T	0.2813	2.59918e-07	0.689761	rs530315410	4	CD101	0	intronic	1.309	NA	4	15	1	1	0
rs3767784	1	117564909	C	A	0.2813	3.10066e-07	0.689761	rs530315410	4	CD101	0	intronic	14.91	NA	4	15	1	1	0
rs3767783	1	117568947	G	C	0.2684	8.64808e-05	0.620767	rs530315410	4	CD101:RP11-27K13.3	00:00:00	ncRNA_exonic	4.361	4	2	15	1	0	0
rs703156	1	156884103	T	A	0.174	8.1203e-08	0.900031	rs12134439	5	PEAR1	0	intronic	0.786	4	1	14	1	1	0
rs56260937	1	156884584	C	T	0.173	1.26998e-08	0.946294	rs12134439	5	PEAR1	0	exonic	16.22	4	4	14	1	1	0
rs12139641	1	156885767	A	G	0.1769	5.72134e-09	0.947046	rs12134439	5	PEAR1	0	UTR3	0.303	5	4	14	1	1	0
rs61546108	1	156886777	G	A	0.1849	2.02247e-08	0.887037	rs12134439	5	PEAR1	550	downstream	0.005	7	4	14	1	1	0
rs2768746	1	156887101	A	G	0.174	8.70763e-09	0.953264	rs12134439	5	PEAR1	874	downstream	4.62	6	4	14	1	1	0
rs2986717	1	156887580	C	T	0.174	8.24914e-09	0.953264	rs12134439	5	PEAR1	1353	intergenic	0.455	7	4	14	1	1	0
rs368227727	1	156887864	G	GA	0.494	5.28097e-07	0.841167	rs822430	5	PEAR1	1637	intergenic	4.19	NA	4	14	1	0	0
rs11264583	1	156888690	A	G	0.174	8.23882e-09	0.953264	rs12134439	5	LRRC71	1751	intergenic	15.05	6	4	14	1	1	0
rs41273221	1	156890672	T	C	0.174	7.0119e-09	0.953264	rs12134439	5	LRRC71	0	exonic	10.73	2b	1	13	1	1	0
rs12143768	1	156891610	G	A	0.174	6.65095e-09	0.953264	rs12134439	5	LRRC71	0	intronic	0.566	5	5	13	1	1	0
rs822436	1	156892394	T	C	0.174	4.76658e-09	0.953264	rs12134439	5	LRRC71	0	intronic	3.365	5	5	13	1	1	0
rs28454849	1	156892537	G	T	0.174	3.67941e-09	0.953264	rs12134439	5	LRRC71	0	intronic	0.448	5	5	13	1	1	0
rs822437	1	156892949	T	C	0.174	5.19255e-09	0.953264	rs12134439	5	LRRC71	0	intronic	1.485	4	5	13	1	1	0
rs822438	1	156894006	C	G	0.4702	9.34417e-08	0.984895	rs822430	5	LRRC71	0	intronic	3.332	4	1	12	1	1	0
rs12117221	1	156894613	G	T	0.172	5.45953e-09	0.939644	rs12134439	5	LRRC71	0	intronic	5.513	4	5	13	1	1	0
rs72698699	1	156894825	C	T	0.1928	2.82625e-07	0.809733	rs12134439	5	LRRC71	0	intronic	0.226	4	5	13	1	1	0
rs865239	1	156896164	A	G	0.4692	1.32775e-07	0.988642	rs822430	5	LRRC71	0	intronic	0.556	4	5	13	1	1	0
rs11799423	1	156896561	T	A	0.172	5.24111e-09	0.939644	rs12134439	5	LRRC71	0	intronic	3.462	5	5	13	1	1	0
rs866068	1	156897967	G	C	0.1928	3.79562e-07	0.809733	rs12134439	5	LRRC71	0	intronic	4.828	4	2	12	1	1	0
rs56302966	1	156898227	T	C	0.1759	8.48916e-09	0.900863	rs12134439	5	LRRC71	0	intronic	3.804	6	5	13	1	0	0
rs55774326	1	156898230	C	T	0.1759	8.48916e-09	0.900863	rs12134439	5	LRRC71	0	intronic	2.483	6	5	13	1	0	0
rs56345462	1	156898233	T	C	0.1759	7.90216e-09	0.900863	rs12134439	5	LRRC71	0	intronic	2.998	6	5	13	1	0	0
rs55715234	1	156898242	C	T	0.1759	8.48916e-09	0.900863	rs12134439	5	LRRC71	0	intronic	1.978	6	5	13	1	0	0
rs148218482	1	156898283	C	CTCT	0.172	8.52074e-09	0.939644	rs12134439	5	LRRC71	0	intronic	1.027	NA	5	13	1	0	0
rs12402987	1	156898738	G	A	0.172	5.37415e-09	0.939644	rs12134439	5	LRRC71	0	intronic	8.113	5	5	13	1	1	0
rs822426	1	156898830	A	G	0.1928	3.58703e-07	0.809733	rs12134439	5	LRRC71	0	intronic	6.467	5	5	13	1	1	0
rs11264584	1	156899288	G	A	0.172	4.34179e-09	0.939644	rs12134439	5	LRRC71	0	intronic	1.218	5	5	13	1	1	0
rs822427	1	156899592	A	G	0.1928	2.82262e-07	0.809733	rs12134439	5	LRRC71	0	intronic	3.675	5	5	13	1	1	0
rs12122442	1	156899682	G	A	0.172	4.19018e-09	0.939644	rs12134439	5	LRRC71	0	intronic	0.779	5	5	14	1	1	0
rs822429	1	156901888	T	C	0.1948	2.896e-07	0.824343	rs12134439	5	LRRC71	0	intronic	10.45	4	1	5	1	1	1
rs12119908	1	156902222	G	A	0.174	4.599e-09	0.953264	rs12134439	5	LRRC71	0	exonic	21.8	4	4	5	1	1	1
rs822430	1	156902259	G	A	0.4682	3.62723e-08	1	rs822430	5	LRRC71	0	exonic	0.237	4	4	5	1	1	1
rs822431	1	156902281	T	G	0.175	1.64904e-08	0.947193	rs12134439	5	LRRC71	0	exonic	17	2b	4	5	1	1	1
rs11415803	1	156902574	A	AT	0.2048	6.16991e-07	0.722426	rs12134439	5	LRRC71	0	intronic	0.064	NA	4	5	1	0	1
rs822432	1	156903143	G	A	0.1948	2.84799e-07	0.824343	rs12134439	5	LRRC71	256	downstream	9.825	5	4	5	1	1	1
rs3187878	1	156904644	A	G	0.174	4.57719e-09	0.953264	rs12134439	5	ARHGEF11	0	UTR3	21.1	NA	4	5	1	1	1
rs6676	1	156904818	G	A	0.175	4.35739e-09	0.946773	rs12134439	5	ARHGEF11	0	UTR3	12.05	NA	4	5	1	1	1
rs3819973	1	156905584	A	G	0.1948	4.0692e-07	0.824343	rs12134439	5	ARHGEF11	0	UTR3	6.615	NA	3	4	1	1	1
rs2275198	1	156906881	G	A	0.174	5.66274e-09	0.953264	rs12134439	5	ARHGEF11	0	intronic	6.447	4	4	4	1	1	1
rs868187	1	156906910	C	T	0.1958	2.77868e-07	0.820867	rs12134439	5	ARHGEF11	0	intronic	1.472	NA	4	4	1	1	1
rs945508	1	156907081	T	C	0.4483	1.3628e-07	0.927949	rs822430	5	ARHGEF11	0	exonic	13.35	NA	4	4	1	1	1
rs3765790	1	156907550	C	A	0.174	5.29569e-09	0.953264	rs12134439	5	ARHGEF11	0	intronic	1.793	NA	4	4	1	1	1
rs3765788	1	156908986	T	C	0.1809	1.52776e-08	0.886524	rs12134439	5	ARHGEF11	0	intronic	1.22	NA	4	4	1	1	1
rs3818807	1	156909303	T	A	0.174	7.00391e-09	0.953264	rs12134439	5	ARHGEF11	0	intronic	0.083	5	4	4	1	1	1
rs2275199	1	156909695	G	A	0.174	5.38214e-09	0.953264	rs12134439	5	ARHGEF11	0	exonic	15.7	5	4	4	1	1	1
rs12402294	1	156910488	A	G	0.1948	2.63402e-07	0.824343	rs12134439	5	ARHGEF11	0	intronic	0.607	5	4	4	1	1	0
rs12406029	1	156910549	C	T	0.174	5.03627e-09	0.953264	rs12134439	5	ARHGEF11	0	intronic	3.391	5	4	4	1	1	0
rs748146228	1	156910892	GCTCGTCTT	G	0.174	8.55579e-09	0.953264	rs12134439	5	ARHGEF11	0	intronic	3.545	NA	4	4	1	1	0
rs6675748	1	156910908	A	G	0.1948	2.76337e-07	0.824343	rs12134439	5	ARHGEF11	0	intronic	2.049	5	4	4	1	1	0
rs2275200	1	156911379	A	G	0.1779	6.20934e-09	0.927669	rs12134439	5	ARHGEF11	0	intronic	6.861	5	3	4	1	1	0
rs16837805	1	156913449	C	T	0.174	8.10665e-09	0.953264	rs12134439	5	ARHGEF11	0	intronic	0.694	5	3	4	1	1	0
rs16837807	1	156914070	C	A	0.1948	4.08294e-07	0.824343	rs12134439	5	ARHGEF11	0	intronic	0.31	5	4	4	1	1	0
rs2275201	1	156915038	C	T	0.1948	3.2714e-07	0.824343	rs12134439	5	ARHGEF11	0	intronic	1.094	5	4	4	1	1	0
rs111988963	1	156916640	G	GCCTATCCCTT	0.1948	2.19398e-07	0.824343	rs12134439	5	ARHGEF11	0	intronic	4.546	NA	4	4	1	1	0
rs1932587	1	156919124	T	C	0.1948	2.27196e-07	0.824343	rs12134439	5	ARHGEF11	0	intronic	3.225	5	4	4	1	1	0
rs12128868	1	156919180	A	G	0.174	6.50557e-09	0.953264	rs12134439	5	ARHGEF11	0	intronic	12.48	5	4	4	1	1	0
rs11804744	1	156919782	A	G	0.1948	2.24315e-07	0.824343	rs12134439	5	ARHGEF11	0	intronic	2.354	7	4	4	1	1	0
rs7513965	1	156922576	G	T	0.1948	2.61579e-07	0.824343	rs12134439	5	ARHGEF11	0	intronic	1.616	5	4	4	1	1	0
1:156925089_CT_C	1	156925089	CT	C	0.1948	6.37078e-07	0.824343	rs12134439	5	ARHGEF11	0	intronic	0.63	NA	4	4	1	1	0
rs2275204	1	156925435	T	C	0.175	8.56207e-09	0.946773	rs12134439	5	ARHGEF11	0	intronic	7.486	5	4	4	1	1	0
rs12132684	1	156927751	T	C	0.1968	2.00247e-07	0.814128	rs12134439	5	ARHGEF11	0	intronic	3.639	3a	3	4	1	1	0
rs1572409	1	156928776	A	T	0.174	9.05661e-09	0.953264	rs12134439	5	ARHGEF11	0	intronic	2.864	5	4	4	1	1	0
rs1537848	1	156929594	T	C	0.174	9.01431e-09	0.953264	rs12134439	5	ARHGEF11	0	intronic	2.046	NA	4	4	1	1	0
rs6655972	1	156929865	A	G	0.1948	3.19818e-07	0.824343	rs12134439	5	ARHGEF11	0	intronic	7.704	4	4	4	1	1	0
rs56372341	1	156930053	C	T	0.174	9.01431e-09	0.953264	rs12134439	5	ARHGEF11	0	intronic	1.825	6	4	4	1	1	0
rs11806313	1	156933962	A	G	0.174	1.00177e-08	0.953264	rs12134439	5	ARHGEF11	0	intronic	6.467	4	2	5	1	1	0
rs6679776	1	156936282	T	C	0.1958	6.82092e-07	0.819214	rs12134439	5	ARHGEF11	0	intronic	0.566	6	4	5	1	1	0
rs762166936	1	156938340	AT	A	0.174	1.50048e-08	0.953264	rs12134439	5	ARHGEF11	0	intronic	0.256	NA	4	4	1	1	0
rs2275206	1	156939067	G	A	0.175	9.98889e-09	0.946773	rs12134439	5	ARHGEF11	0	intronic	9.188	5	4	4	1	1	0
rs1336149	1	156939175	C	T	0.4891	6.66784e-06	0.689931	rs822430	5	ARHGEF11	0	intronic	0.582	NA	4	4	1	1	0
rs12134308	1	156940325	A	G	0.1759	1.65091e-08	0.966688	rs12134439	5	ARHGEF11	0	intronic	6.208	5	4	4	1	1	0
rs12136088	1	156941412	T	G	0.1759	1.10558e-08	0.966688	rs12134439	5	ARHGEF11	0	intronic	1.756	5	4	4	1	1	0
rs112408826	1	156942627	A	AC	0.1968	7.13579e-07	0.83747	rs12134439	5	ARHGEF11	0	intronic	1.337	NA	4	5	1	1	0
rs6670563	1	156943412	C	T	0.1759	9.01655e-09	0.966688	rs12134439	5	ARHGEF11	0	intronic	10.94	4	4	5	1	1	0
rs1336147	1	156944199	T	C	0.1968	3.94945e-07	0.83747	rs12134439	5	ARHGEF11	0	intronic	0.152	NA	4	4	1	1	0
rs6680488	1	156945926	C	T	0.1759	9.01655e-09	0.966688	rs12134439	5	ARHGEF11	0	intronic	0.743	7	4	4	1	1	0
rs6695497	1	156945989	T	G	0.1759	9.01655e-09	0.966688	rs12134439	5	ARHGEF11	0	intronic	3.145	6	4	4	1	1	0
rs1572407	1	156946099	T	C	0.4612	1.045e-07	0.849053	rs822430	5	ARHGEF11	0	intronic	2.856	NA	4	4	1	1	0
rs1006168	1	156946898	T	G	0.1759	8.73709e-09	0.966688	rs12134439	5	ARHGEF11	0	intronic	2.897	5	4	4	1	1	0
rs7415766	1	156947358	C	A	0.1759	5.79252e-09	0.966688	rs12134439	5	ARHGEF11	0	intronic	1.889	7	4	4	1	1	0
rs16837897	1	156947928	T	C	0.1759	8.73709e-09	0.966688	rs12134439	5	ARHGEF11	0	intronic	8.73	7	4	4	1	1	0
rs12141806	1	156947953	A	T	0.1759	5.31276e-09	0.966688	rs12134439	5	ARHGEF11	0	intronic	1.682	5	4	4	1	1	0
rs1007604	1	156948880	C	A	0.1968	3.94945e-07	0.83747	rs12134439	5	ARHGEF11	0	intronic	0.442	NA	4	4	1	1	0
rs68091809	1	156949713	T	C	0.1759	8.73709e-09	0.966688	rs12134439	5	ARHGEF11	0	intronic	6.444	5	4	4	1	1	0
rs6674659	1	156950795	A	G	0.1759	5.62022e-09	0.966688	rs12134439	5	ARHGEF11	0	intronic	8.232	6	4	5	1	1	0
1:156951004_AT_A	1	156951004	AT	A	0.1759	0.00675235	0.966688	rs12134439	5	ARHGEF11	0	intronic	0.149	NA	4	5	1	0	0
rs7532063	1	156951371	T	C	0.1968	3.84876e-07	0.83747	rs12134439	5	ARHGEF11	0	intronic	0.567	5	4	5	1	1	0
rs1572416	1	156952054	C	A	0.1968	3.84129e-07	0.83747	rs12134439	5	ARHGEF11	0	intronic	5.407	7	4	5	1	1	0
rs1572415	1	156952142	A	G	0.1759	8.65414e-09	0.966688	rs12134439	5	ARHGEF11	0	intronic	10.04	NA	4	5	1	1	0
rs7541702	1	156954433	T	C	0.1759	7.84758e-09	0.966688	rs12134439	5	ARHGEF11	0	intronic	7.353	7	4	4	1	1	0
rs12120517	1	156955284	C	T	0.1759	8.40277e-09	0.966688	rs12134439	5	ARHGEF11	0	intronic	0.423	7	4	4	1	1	0
rs3737600	1	156956261	G	A	0.1759	8.68086e-09	0.966688	rs12134439	5	ARHGEF11	0	intronic	11.49	6	4	5	1	1	0
rs3737601	1	156956358	G	A	0.1968	3.85658e-07	0.83747	rs12134439	5	ARHGEF11	0	intronic	15.93	6	4	5	1	1	0
rs12141337	1	156957242	A	T	0.1759	5.40018e-09	0.966688	rs12134439	5	ARHGEF11	0	intronic	1.944	5	4	5	1	1	0
rs57485864	1	156960491	T	TA	0.1958	4.07336e-07	0.841155	rs12134439	5	ARHGEF11	0	intronic	0.359	NA	5	5	1	0	0
rs12120457	1	156961142	C	T	0.1759	8.73709e-09	0.966688	rs12134439	5	ARHGEF11	0	intronic	1.385	7	5	5	1	1	0
rs4275446	1	156962181	T	C	0.1978	4.7149e-07	0.833937	rs12134439	5	ARHGEF11	0	intronic	3.455	4	4	5	1	1	0
rs4292955	1	156962191	G	T	0.1769	6.37986e-09	0.960564	rs12134439	5	ARHGEF11	0	intronic	1.452	4	4	5	1	1	0
rs4275447	1	156962206	T	G	0.1769	1.14047e-08	0.960564	rs12134439	5	ARHGEF11	0	intronic	1.542	2b	2	5	1	1	0
rs67917627	1	156962719	C	T	0.1968	3.98287e-07	0.83747	rs12134439	5	ARHGEF11	0	intronic	0.753	5	4	5	1	1	0
rs12143045	1	156963724	T	C	0.1759	8.74933e-09	0.966688	rs12134439	5	ARHGEF11	0	intronic	1.163	4	2	5	1	1	0
rs1572414	1	156963874	T	C	0.1759	8.73709e-09	0.966688	rs12134439	5	ARHGEF11	0	intronic	2.029	NA	2	5	1	1	0
rs1572413	1	156963975	G	A	0.1759	8.74933e-09	0.966688	rs12134439	5	ARHGEF11	0	intronic	6.952	NA	2	5	1	1	0
rs6689412	1	156964467	C	A	0.1968	4.00047e-07	0.83747	rs12134439	5	ARHGEF11	0	intronic	2.094	5	5	5	1	1	0
rs767079782	1	156964628	AGGTAATACTACCTTTCTCAAAG	A	0.1759	2.77304e-06	0.966688	rs12134439	5	ARHGEF11	0	intronic	14.57	NA	5	5	1	0	0
1:156964802_CTT_C	1	156964802	CTT	C	0.1759	1.01801e-08	0.966688	rs12134439	5	ARHGEF11	0	intronic	4.732	NA	5	5	1	1	0
rs11264593	1	156965948	A	G	0.1968	4.09795e-07	0.83747	rs12134439	5	ARHGEF11	0	intronic	1.481	5	5	5	1	1	0
rs201461534	1	156966437	C	T	0.1759	6.36677e-09	0.966688	rs12134439	5	ARHGEF11	0	intronic	1.287	7	2	5	1	0	0
rs12411023	1	156966600	A	G	0.1968	4.34531e-07	0.83747	rs12134439	5	ARHGEF11	0	intronic	1.607	4	2	5	1	1	0
rs869724	1	156968568	C	T	0.1759	6.81909e-09	0.966688	rs12134439	5	ARHGEF11	0	intronic	0.119	7	5	5	1	1	0
rs869723	1	156968745	A	T	0.1759	6.81909e-09	0.966688	rs12134439	5	ARHGEF11	0	intronic	4.791	5	5	5	1	1	0
rs884891	1	156969603	A	G	0.1968	4.73444e-07	0.83747	rs12134439	5	ARHGEF11	0	intronic	1.859	NA	4	5	1	1	0
rs16837947	1	156971607	G	T	0.1759	1.09819e-08	0.966688	rs12134439	5	ARHGEF11	0	intronic	1.32	5	5	5	1	1	0
rs6664744	1	156971981	T	C	0.4612	1.18042e-07	0.849053	rs822430	5	ARHGEF11	0	intronic	1.699	5	5	5	1	1	0
rs822577	1	156972467	T	C	0.4612	1.03003e-07	0.849053	rs822430	5	ARHGEF11	0	intronic	8.911	4	5	5	1	1	0
rs822578	1	156972478	A	G	0.4612	1.00179e-07	0.849053	rs822430	5	ARHGEF11	0	intronic	3.609	5	5	5	1	1	0
rs822579	1	156975022	T	A	0.4602	1.48377e-07	0.845817	rs822430	5	ARHGEF11	0	intronic	0.267	5	5	7	1	1	0
rs864266	1	156975807	C	T	0.1759	1.4873e-08	0.966688	rs12134439	5	ARHGEF11	0	intronic	1.498	6	5	5	1	1	0
rs822580	1	156976069	A	G	0.1968	5.75e-07	0.83747	rs12134439	5	ARHGEF11	0	intronic	5.124	5	5	5	1	1	0
rs822581	1	156976225	C	T	0.1759	1.38726e-08	0.966688	rs12134439	5	ARHGEF11	0	intronic	3.448	7	5	5	1	1	0
rs863717	1	156976393	A	C	0.4612	1.38452e-07	0.849053	rs822430	5	ARHGEF11	0	intronic	3.182	NA	5	5	1	1	0
rs703152	1	156977905	A	G	0.1968	3.89187e-07	0.83747	rs12134439	5	ARHGEF11	0	intronic	7.444	7	5	5	1	1	0
rs55816506	1	156980161	C	CA	0.1968	6.34735e-07	0.83747	rs12134439	5	ARHGEF11	0	intronic	2.033	NA	5	15	1	1	0
rs6686367	1	156981348	G	A	0.1968	3.91963e-07	0.83747	rs12134439	5	ARHGEF11	0	intronic	3.908	7	5	15	1	1	0
rs11264597	1	156982896	G	A	0.1759	7.96741e-09	0.966688	rs12134439	5	ARHGEF11	0	intronic	1.484	4	5	15	1	1	0
rs12065378	1	156983055	T	A	0.167	1.71506e-08	0.919766	rs12134439	5	ARHGEF11	0	intronic	3.775	5	5	15	1	1	0
rs745796854	1	156983493	G	GA	0.175	4.38965e-09	0.973233	rs12134439	5	ARHGEF11	0	intronic	4.921	NA	5	15	1	1	0
rs9787126	1	156984101	A	G	0.175	6.082e-09	0.973233	rs12134439	5	ARHGEF11	0	intronic	8.137	6	5	15	1	1	0
rs716724	1	156984850	G	A	0.175	6.27202e-09	0.973233	rs12134439	5	ARHGEF11	0	intronic	0.493	7	5	15	1	1	0
rs12405102	1	156985430	G	C	0.175	5.85818e-09	0.973233	rs12134439	5	ARHGEF11	0	intronic	2.558	5	5	15	1	1	0
rs9787405	1	156988332	G	A	0.175	5.60942e-09	0.973233	rs12134439	5	ARHGEF11	0	intronic	13.45	7	5	15	1	1	0
rs12125109	1	156991309	A	C	0.175	5.78368e-09	0.973233	rs12134439	5	ARHGEF11	0	intronic	1.204	5	4	9	1	1	0
rs12411007	1	157005358	C	T	0.174	4.42359e-09	0.979842	rs12134439	5	ARHGEF11	0	intronic	0.204	6	4	5	1	1	0
rs58782148	1	157013161	T	C	0.174	3.42387e-09	0.979842	rs12134439	5	ARHGEF11	0	intronic	11.75	4	1	2	1	1	0
rs56163041	1	157017059	G	C	0.1968	1.49909e-08	0.83747	rs12134439	5	ARHGEF11	1896	intergenic	5.773	2b	1	15	1	1	0
rs12403413	1	157017405	C	A	0.173	2.3021e-09	0.986515	rs12134439	5	ARHGEF11	2242	intergenic	2.504	7	5	15	1	1	0
rs6427341	1	157022296	A	C	0.173	2.15664e-09	0.986515	rs12134439	5	RP11-110J1.2	6727	intergenic	10.55	3a	1	15	1	1	0
rs822589	1	157022884	C	T	0.1978	2.42803e-08	0.844091	rs12134439	5	RP11-110J1.2	6139	intergenic	5.124	6	5	15	1	1	0
rs1853966	1	157023173	C	T	0.174	2.49301e-09	0.993267	rs12134439	5	RP11-110J1.2	5850	intergenic	0.514	NA	5	15	1	1	0
rs11264607	1	157029199	A	G	0.174	4.05107e-09	0.993267	rs12134439	5	RP11-110J1.2	0	ncRNA_exonic	12.79	4	7	15	0	1	0
rs10908529	1	157034313	G	A	0.173	3.12892e-09	1	rs12134439	5	RP11-110J1.2	3758	intergenic	6.938	6	14	15	0	1	1
rs12134439	1	157044651	C	T	0.173	2.08593e-09	1	rs12134439	5	KRT8P45	155	downstream	2.406	5	5	14	0	1	0
rs11264614	1	157053726	C	T	0.4841	9.75028e-06	0.608083	rs822430	5	ETV3L	8109	intergenic	1.676	7	5	15	1	1	0
rs10206462	2	37047901	C	T	0.3718	0.000303059	0.698405	rs12478822	6	VIT	5965	intergenic	6.302	5	2	15	1	0	0
rs10206463	2	37047906	C	G	0.338	0.0176421	0.602971	rs12478822	6	VIT	5970	intergenic	3.54	5	2	15	1	0	0
rs974967	2	37048275	T	G	0.3658	1.68326e-06	0.787729	rs12478822	6	VIT	6339	intergenic	4.009	NA	5	15	1	0	0
rs974966	2	37048522	A	G	0.3519	9.05884e-05	0.734505	rs12478822	6	VIT	6586	intergenic	15.92	NA	5	15	1	0	0
rs11683714	2	37048617	A	T	0.4046	3.32675e-09	0.933585	rs12478822	6	VIT	6681	intergenic	13.38	5	5	15	1	0	0
rs6747593	2	37048724	G	A	0.3211	0.000120096	0.671046	rs12478822	6	VIT	6788	intergenic	0.999	5	5	15	1	0	0
rs888054	2	37048883	T	C	0.3857	1.33595e-07	0.876364	rs12478822	6	VIT	6947	intergenic	7.104	NA	5	15	1	0	0
rs12478822	2	37048951	C	G	0.4205	4.01908e-10	1	rs12478822	6	VIT	7015	intergenic	13.14	6	5	15	1	0	0
rs1468809	2	37049124	G	C	0.341	0.000793897	0.697954	rs12478822	6	VIT	7188	intergenic	3.987	5	5	15	1	0	0
rs2372715	2	37049287	G	A	0.3509	9.02868e-07	0.751671	rs12478822	6	VIT	7351	intergenic	4.218	5	5	15	1	0	0
rs888053	2	37049563	A	T	0.3946	3.54492e-07	0.870515	rs12478822	6	VIT	7627	intergenic	0.207	6	5	15	1	0	0
rs13386673	2	37050086	G	A	0.3489	1.39786e-05	0.63346	rs12478822	6	VIT	8150	intergenic	2.486	5	5	15	1	0	0
rs7603829	2	37050873	C	T	0.4453	1.5983e-06	0.658166	rs12478822	6	VIT	8937	intergenic	0.318	5	5	15	1	0	0
rs13002772	2	37051428	G	A	0.4493	1.01466e-06	0.666408	rs12478822	6	VIT	9492	intergenic	6.119	4	2	15	1	0	0
rs6730884	2	37051559	A	T	0.4145	4.61764e-07	0.707512	rs12478822	6	VIT	9623	intergenic	3.154	4	2	15	1	0	0
rs2075207	2	37051741	C	A	0.4543	1.14658e-06	0.658765	rs12478822	6	VIT	9805	intergenic	3.201	NA	2	15	1	0	0
rs2075206	2	37052585	C	T	0.3618	1.44724e-05	0.657515	rs12478822	6	VIT	10649	intergenic	0.501	NA	5	15	0	0	0
rs4670629	2	37056330	A	C	0.4026	1.55861e-06	0.65539	rs12478822	6	AC007382.1	11996	intergenic	7.249	NA	5	15	0	1	0
rs13021393	2	37059462	A	T	0.497	6.29023e-06	0.722744	rs70946958	6	AC007382.1	8864	intergenic	2.482	6	5	15	1	0	0
rs13021775	2	37059557	C	G	0.499	1.09872e-05	0.738345	rs70946958	6	AC007382.1	8769	intergenic	1.247	6	5	15	1	0	0
rs35050623	2	37063240	C	CT	0.4692	2.94475e-07	0.78627	rs70946958	6	AC007382.1	5086	intergenic	7.819	NA	5	15	1	0	0
rs1504	2	37066018	T	G	0.4543	4.66071e-07	0.742453	rs70946958	6	AC007382.1	2308	intergenic	2.054	7	5	15	1	1	0
rs7600413	2	37067137	A	G	0.4463	3.51952e-07	0.72449	rs70946958	6	AC007382.1	1189	intergenic	7.811	5	5	15	1	1	0
rs711244	2	37068428	C	T	0.4324	5.2757e-08	0.747198	rs70946958	6	AC007382.1	0	exonic	10.39	NA	5	5	1	1	0
rs1861435	2	37075013	T	A	0.4374	5.33156e-08	0.748806	rs70946958	6	STRN	0	UTR3	6.851	6	4	5	1	1	0
rs3770781	2	37078839	A	G	0.4473	1.55792e-06	0.710176	rs70946958	6	STRN	0	intronic	3.645	NA	4	5	1	1	0
rs62132522	2	37079583	T	C	0.4334	5.37192e-08	0.738853	rs70946958	6	STRN	0	intronic	0.327	6	4	5	1	1	0
rs5830444	2	37081212	T	TA	0.4473	1.0786e-06	0.710176	rs70946958	6	STRN	0	intronic	4.188	NA	4	5	1	1	0
rs2245109	2	37086197	G	C	0.4791	2.56037e-06	0.773585	rs70946958	6	STRN	0	intronic	3.305	4	2	5	1	0	0
rs2110944	2	37090233	T	C	0.4712	3.48891e-06	0.753081	rs70946958	6	STRN	0	intronic	9.222	NA	4	5	1	0	0
rs6752845	2	37095139	G	C	0.4324	1.57506e-06	0.751526	rs70946958	6	STRN	0	intronic	8.278	7	4	5	1	1	0
rs34989109	2	37095397	G	GA	0.4612	1.26072e-07	0.797671	rs70946958	6	STRN	0	intronic	3.481	NA	4	5	1	0	0
rs2110942	2	37097009	T	C	0.4404	1.17192e-06	0.722811	rs70946958	6	STRN	0	intronic	2.145	NA	4	5	1	1	0
rs2252032	2	37099339	T	C	0.4712	3.44779e-06	0.784765	rs70946958	6	STRN	0	intronic	1.898	NA	4	5	1	1	0
rs17496249	2	37102249	A	G	0.4503	3.42775e-06	0.742814	rs70946958	6	STRN	0	intronic	12.57	6	4	4	1	1	0
rs12476515	2	37102620	T	C	0.4742	5.50813e-06	0.795592	rs70946958	6	STRN	0	intronic	4.036	6	4	4	1	0	0
rs2691106	2	37111045	T	A	0.4642	6.11096e-06	0.844632	rs70946958	6	STRN	0	intronic	8.391	6	4	4	1	1	0
rs70946958	2	37115782	ATGTG	A	0.4503	4.64674e-09	1	rs70946958	6	STRN	0	intronic	0.688	NA	4	5	1	0	0
rs888083	2	37117073	C	T	0.4264	6.39801e-09	0.907734	rs70946958	6	STRN	0	intronic	5.19	NA	1	5	1	0	0
rs17443495	2	37117502	G	C	0.4284	6.37519e-09	0.899885	rs70946958	6	STRN	0	intronic	1.707	1f	1	5	1	1	0
rs66993681	2	37118665	C	CA	0.4811	9.67142e-09	0.855481	rs70946958	6	STRN	0	intronic	1.604	NA	4	5	1	0	0
rs2717493	2	37122552	A	G	0.4751	6.34743e-08	0.870281	rs70946958	6	STRN	0	intronic	3.802	6	4	5	1	0	0
rs2003585	2	37123383	T	C	0.4742	5.60351e-08	0.859691	rs70946958	6	STRN	0	intronic	0.425	6	4	5	1	0	0
rs13394819	2	37124581	T	A	0.3628	5.01502e-05	0.637119	rs70946958	6	STRN	0	intronic	0.885	6	5	5	1	0	0
rs2691112	2	37124755	T	C	0.4722	6.09597e-08	0.865966	rs70946958	6	STRN	0	intronic	0.244	6	5	5	1	0	0
2:37132112_CT_C	2	37132112	CT	C	0.4314	9.72355e-09	0.786899	rs70946958	6	STRN	0	intronic	0.651	NA	4	5	1	0	0
rs3845778	2	37133127	C	T	0.4781	1.04245e-07	0.860734	rs70946958	6	STRN	0	intronic	0.075	NA	4	5	1	0	0
rs79579364	2	37134092	C	A	0.4513	2.56296e-07	0.806429	rs70946958	6	STRN	0	intronic	0.066	6	4	5	1	0	0
rs7592902	2	37136036	A	C	0.4771	2.36627e-06	0.792377	rs70946958	6	STRN	0	intronic	1.836	7	4	5	1	1	0
rs13418962	2	37136638	T	C	0.4911	7.99906e-07	0.827697	rs70946958	6	STRN	0	intronic	0.324	7	4	5	1	0	0
rs57747847	2	37136760	T	C	0.4901	8.76607e-07	0.830853	rs70946958	6	STRN	0	intronic	0.869	7	4	5	1	0	0
rs4016033	2	37137253	C	T	0.4891	1.09556e-06	0.833484	rs70946958	6	STRN	0	intronic	1.137	7	4	5	1	0	0
rs7573966	2	37138046	C	A	0.4911	1.38821e-06	0.827697	rs70946958	6	STRN	0	intronic	5.196	7	4	5	1	0	0
rs45504994	2	37138465	C	G	0.4781	3.21734e-06	0.795886	rs70946958	6	STRN	0	intronic	0.173	4	4	5	1	1	0
rs28527412	2	37140713	A	C	0.4911	1.0209e-06	0.827697	rs70946958	6	STRN	0	intronic	2.076	6	4	5	1	0	0
rs62132550	2	37141085	C	T	0.4632	5.69634e-07	0.803546	rs70946958	6	STRN	0	intronic	0.732	7	4	5	1	1	0
rs7561572	2	37141336	A	G	0.4841	6.80135e-08	0.849519	rs70946958	6	STRN	0	intronic	0.1	6	4	5	1	0	0
rs7588378	2	37141495	C	T	0.4831	8.15734e-08	0.852764	rs70946958	6	STRN	0	intronic	0.91	6	4	5	1	0	0
rs3770778	2	37144195	T	A	0.4682	1.46891e-06	0.823376	rs70946958	6	STRN	0	intronic	2.116	6	4	5	1	0	0
rs747136116	2	37147228	GAATT	G	0.4742	4.45516e-07	0.824686	rs70946958	6	STRN	0	intronic	6.184	NA	5	5	1	0	0
rs7605601	2	37147975	T	G	0.4771	3.65449e-07	0.829529	rs70946958	6	STRN	0	intronic	1.467	5	5	5	1	0	0
rs11124554	2	37149498	T	C	0.4801	3.9492e-06	0.812188	rs70946958	6	STRN	0	intronic	0.443	5	5	5	1	0	0
rs11681167	2	37150531	T	C	0.4334	7.92792e-07	0.75299	rs70946958	6	STRN	0	intronic	0.066	7	5	5	1	1	0
rs3770776	2	37150793	A	G	0.4284	4.5929e-08	0.772394	rs70946958	6	STRN	0	intronic	3.534	NA	5	5	1	1	0
rs2372785	2	37152899	G	C	0.4264	3.54588e-08	0.779634	rs70946958	6	STRN	0	intronic	5.113	7	5	5	1	1	0
rs2110994	2	37154425	T	A	0.4851	4.67614e-07	0.838323	rs70946958	6	STRN	0	intronic	3.017	7	5	15	1	0	0
rs2372786	2	37159799	A	G	0.4831	7.92043e-07	0.844802	rs70946958	6	STRN	0	intronic	2.135	5	5	15	1	0	0
rs10193295	2	37169049	G	A	0.4781	1.94225e-06	0.818188	rs70946958	6	STRN	0	intronic	4.087	7	5	15	1	0	0
rs11695609	2	37175444	T	C	0.4801	2.51901e-06	0.812188	rs70946958	6	STRN	0	intronic	3.02	6	5	15	1	0	0
rs11124555	2	37176213	G	A	0.4781	2.32042e-06	0.811967	rs70946958	6	STRN	0	intronic	2.705	5	5	15	1	0	0
rs4016036	2	37184485	C	T	0.4791	2.16411e-06	0.815478	rs70946958	6	STRN	0	intronic	0.415	7	5	5	1	0	0
rs3845780	2	37189296	T	C	0.4841	4.33848e-07	0.848513	rs70946958	6	STRN	0	intronic	2.824	6	1	5	1	0	0
rs3770774	2	37192495	T	C	0.4841	4.78085e-07	0.841556	rs70946958	6	STRN	0	intronic	14.17	NA	1	2	1	0	0
rs58717433	2	37197373	G	A	0.4652	2.15179e-06	0.663136	rs70946958	6	HEATR5B	0	intronic	1.148	6	5	15	1	0	0
rs2110992	2	37199727	A	G	0.4652	2.28574e-06	0.663136	rs70946958	6	HEATR5B	0	intronic	0.365	NA	5	15	1	0	0
rs6739171	2	37200033	G	A	0.4712	2.3041e-06	0.638842	rs70946958	6	HEATR5B	0	intronic	2.881	7	2	15	1	0	0
rs111361006	2	37201671	T	C	0.4622	2.66048e-06	0.669805	rs70946958	6	HEATR5B	0	intronic	2.656	7	5	5	1	0	0
rs201310027	2	37201950	C	CAT	0.4682	3.24398e-06	0.64632	rs70946958	6	HEATR5B	0	intronic	0.388	NA	5	5	1	0	0
rs4670643	2	37202708	T	C	0.4632	2.66728e-06	0.666156	rs70946958	6	HEATR5B	0	intronic	4.727	6	5	5	1	0	0
rs4670644	2	37205245	C	A	0.4573	1.44492e-05	0.606826	rs70946958	6	HEATR5B	0	intronic	1.106	5	5	5	1	0	0
rs11124556	2	37209684	G	T	0.496	4.71165e-05	0.653814	rs70946958	6	HEATR5B	0	intronic	2.38	4	4	5	1	1	0
2:37210516_CAAA_C	2	37210516	CAAA	C	0.4751	2.31394e-06	0.694705	rs70946958	6	HEATR5B	0	intronic	1.423	NA	4	5	1	0	0
rs2541007	2	37211881	C	T	0.4732	2.62453e-06	0.632075	rs70946958	6	HEATR5B	0	intronic	1.556	NA	4	5	1	0	0
rs2247357	2	37215400	G	T	0.4682	1.90622e-06	0.65141	rs70946958	6	HEATR5B	0	intronic	1.236	2b	4	4	1	0	0
rs2691123	2	37217027	A	G	0.4652	2.94189e-06	0.645541	rs70946958	6	HEATR5B	0	intronic	3.181	7	4	5	1	0	0
2:37218769_TA_T	2	37218769	TA	T	0.4742	5.92954e-06	0.620377	rs70946958	6	HEATR5B	0	intronic	1.816	NA	4	5	1	0	0
rs4670647	2	37220943	G	A	0.4652	4.591e-06	0.65688	rs70946958	6	HEATR5B	0	intronic	6.439	6	4	5	1	0	0
rs4606899	2	37222176	G	A	0.4672	2.37561e-06	0.648724	rs70946958	6	HEATR5B	0	intronic	1.229	6	4	5	1	0	0
rs13420311	2	37223720	C	T	0.498	2.76422e-07	0.617172	rs70946958	6	HEATR5B	0	intronic	1.595	7	4	5	1	0	0
rs11417751	2	37224125	T	TA	0.498	2.35587e-07	0.617172	rs70946958	6	HEATR5B	0	intronic	0.529	NA	4	5	1	0	0
rs6544050	2	37224187	G	T	0.499	2.305e-07	0.61297	rs70946958	6	HEATR5B	0	intronic	0.342	7	4	5	1	0	0
rs6733188	2	37224381	T	G	0.4742	2.75798e-06	0.627598	rs70946958	6	HEATR5B	0	intronic	3.364	6	4	5	1	0	0
rs4255943	2	37225471	T	C	0.4742	2.73566e-06	0.627598	rs70946958	6	HEATR5B	0	intronic	2.07	5	4	5	1	0	0
rs62133078	2	37226299	C	T	0.4742	3.32169e-06	0.627598	rs70946958	6	HEATR5B	0	intronic	4.753	6	4	4	1	0	0
rs4670181	2	37226903	G	C	0.4682	2.76668e-06	0.644144	rs70946958	6	HEATR5B	0	intronic	1.05	6	4	4	1	0	0
rs2541004	2	37228746	T	C	0.4692	3.58005e-06	0.640668	rs70946958	6	HEATR5B	0	intronic	0.308	NA	4	4	1	0	0
rs2247935	2	37232014	A	G	0.4672	5.06033e-06	0.650885	rs70946958	6	HEATR5B	0	intronic	0.055	7	2	4	1	0	0
rs2110998	2	37233538	T	C	0.4742	1.86154e-06	0.628751	rs70946958	6	HEATR5B	0	intronic	4.039	NA	4	5	1	0	0
rs10176270	2	37237450	T	C	0.4722	1.50949e-06	0.623265	rs70946958	6	HEATR5B	0	intronic	0.023	6	4	5	1	0	0
2:37237678_TG_T	2	37237678	TG	T	0.4722	6.80803e-06	0.623265	rs70946958	6	HEATR5B	0	intronic	0.487	NA	4	5	1	0	0
rs10192867	2	37244322	A	G	0.4642	3.97924e-06	0.649063	rs70946958	6	HEATR5B	0	intronic	0.537	7	4	5	1	0	0
rs10865119	2	37245408	C	A	0.4732	2.78238e-06	0.61996	rs70946958	6	HEATR5B	0	intronic	0.74	6	4	4	1	1	0
rs12104444	2	37253433	T	C	0.4642	3.48237e-06	0.649063	rs70946958	6	HEATR5B	0	intronic	1.309	4	4	4	1	0	0
rs12105601	2	37253687	C	T	0.4642	3.8116e-06	0.649063	rs70946958	6	HEATR5B	0	intronic	0.587	6	4	4	1	0	0
rs13394987	2	37254035	A	G	0.4642	4.63898e-06	0.649063	rs70946958	6	HEATR5B	0	intronic	0.488	7	4	4	1	1	0
rs2540998	2	37255015	G	A	0.4692	2.5165e-06	0.636777	rs70946958	6	HEATR5B	0	intronic	6.832	NA	4	4	1	0	0
rs4670650	2	37264935	A	T	0.4761	4.38505e-06	0.615025	rs70946958	6	HEATR5B	0	intronic	0.143	6	4	5	1	1	0
rs10207971	2	37266892	C	T	0.4801	4.39643e-06	0.607092	rs70946958	6	HEATR5B	0	intronic	8.808	4	4	5	1	1	0
rs2287108	2	37267901	A	T	0.4742	3.38345e-06	0.610709	rs70946958	6	HEATR5B	0	intronic	4.662	7	4	5	1	1	0
rs2287107	2	37267930	C	G	0.4761	3.61562e-06	0.603105	rs70946958	6	HEATR5B	0	intronic	0.732	7	4	5	1	1	0
rs7604640	2	45121466	G	A	0.4145	0.000270155	0.614374	rs1004787	7	RP11-89K21.1	25865	intergenic	18.48	3a	7	14	0	0	0
rs4953143	2	45124291	C	G	0.4145	0.000258882	0.614374	rs1004787	7	RP11-89K21.1	23040	intergenic	0.535	7	5	14	0	1	0
rs4143310	2	45124563	C	A	0.4145	0.000447423	0.614374	rs1004787	7	RP11-89K21.1	22768	intergenic	0.239	4	5	14	0	0	0
rs7584428	2	45128493	A	G	0.4115	0.000278027	0.611535	rs1004787	7	RP11-89K21.1	18838	intergenic	11.89	5	5	14	0	1	0
rs528483	2	45130410	C	A	0.4274	5.35642e-05	0.658995	rs494904	7	RP11-89K21.1	16921	intergenic	1.1	NA	5	14	0	0	0
rs340496	2	45134871	G	C	0.4254	1.54985e-07	0.674695	rs1004787	7	RP11-89K21.1	12460	intergenic	3.8	6	9	14	0	1	0
rs340497	2	45134900	G	C	0.4264	2.21409e-07	0.671663	rs1004787	7	RP11-89K21.1	12431	intergenic	0.175	7	9	14	0	1	0
rs340498	2	45135885	A	C	0.4334	5.96245e-07	0.63951	rs1004787	7	RP11-89K21.1	11446	intergenic	6.596	NA	9	14	0	1	0
rs564906	2	45136693	G	C	0.4264	4.29232e-07	0.664934	rs1004787	7	RP11-89K21.1	10638	intergenic	0.749	7	9	14	0	1	0
rs564207	2	45136742	T	C	0.4225	2.65042e-07	0.679623	rs1004787	7	RP11-89K21.1	10589	intergenic	3.187	NA	9	14	0	0	0
rs1629802	2	45138179	G	A	0.3757	3.97578e-06	0.809149	rs494904	7	RP11-89K21.1	9152	intergenic	3.894	6	8	9	0	0	0
rs540395	2	45138444	A	C	0.4165	1.11041e-07	0.881322	rs494904	7	RP11-89K21.1	8887	intergenic	5.583	5	8	9	0	0	0
rs540606	2	45138507	A	G	0.4254	3.44081e-07	0.667932	rs1004787	7	RP11-89K21.1	8824	intergenic	2.615	6	8	9	0	1	0
rs501964	2	45138941	C	T	0.3479	1.65829e-05	0.689697	rs494904	7	RP11-89K21.1	8390	intergenic	2.007	NA	9	14	0	0	0
rs567047	2	45139093	A	G	0.4225	3.09179e-07	0.679623	rs1004787	7	RP11-89K21.1	8238	intergenic	3.626	7	9	14	0	1	0
rs567897	2	45139153	A	G	0.4185	5.62116e-08	0.903826	rs494904	7	RP11-89K21.1	8178	intergenic	11.15	7	9	14	0	0	0
rs473098	2	45139779	C	T	0.4235	3.20144e-07	0.68089	rs1004787	7	RP11-89K21.1	7552	intergenic	1.65	NA	2	14	0	1	0
rs472140	2	45139904	C	T	0.4205	3.62999e-07	0.692822	rs1004787	7	RP11-89K21.1	7427	intergenic	1.582	NA	7	14	0	1	0
rs494904	2	45141180	T	C	0.4145	3.34116e-08	1	rs494904	7	RP11-89K21.1	6151	intergenic	4.063	7	5	14	0	0	0
rs518853	2	45141218	G	A	0.4205	2.49531e-07	0.692822	rs1004787	7	RP11-89K21.1	6113	intergenic	2.919	6	5	14	0	1	0
rs570436	2	45142673	C	T	0.4225	2.10327e-07	0.705974	rs1004787	7	RP11-89K21.1	4658	intergenic	2.611	NA	5	14	0	1	0
rs10653649	2	45142713	C	CCAAG	0.4225	5.86572e-07	0.71186	rs1004787	7	RP11-89K21.1	4618	intergenic	0.945	NA	5	14	0	0	0
rs570305	2	45142726	C	G	0.4215	6.53285e-07	0.709268	rs1004787	7	RP11-89K21.1	4605	intergenic	1.835	5	5	14	0	0	0
rs578584	2	45143175	A	T	0.4245	2.76822e-07	0.697215	rs1004787	7	RP11-89K21.1	4156	intergenic	0.207	7	5	14	0	0	0
rs542883	2	45143382	G	C	0.4215	2.18821e-07	0.709268	rs1004787	7	RP11-89K21.1	3949	intergenic	6.03	6	5	14	0	0	0
rs72794102	2	45151600	C	T	0.33	2.00054e-07	0.6509	rs494904	7	RP11-89K21.1	0	ncRNA_intronic	5.264	7	5	13	0	0	0
rs490340	2	45151616	C	T	0.4324	6.76464e-08	0.728877	rs1004787	7	RP11-89K21.1	0	ncRNA_intronic	9.874	6	5	13	0	1	0
rs538543	2	45153287	G	C	0.3419	4.65767e-05	0.697994	rs494904	7	RP11-89K21.1	0	ncRNA_intronic	0.453	5	5	13	0	0	0
rs549814	2	45153508	C	T	0.3419	5.34236e-05	0.688926	rs494904	7	RP11-89K21.1	0	ncRNA_intronic	3.889	7	5	13	0	0	0
rs504764	2	45154662	C	T	0.3449	2.934e-05	0.682628	rs494904	7	RP11-89K21.1	0	ncRNA_intronic	20.1	NA	5	13	0	0	0
rs504675	2	45154689	C	T	0.3728	4.57969e-06	0.781684	rs494904	7	RP11-89K21.1	0	ncRNA_intronic	18.43	NA	5	13	0	0	0
rs528301	2	45154908	G	A	0.4294	1.2587e-07	0.768868	rs1004787	7	RP11-89K21.1	0	ncRNA_intronic	17.67	5	5	13	0	1	0
rs4953149	2	45157307	T	C	0.337	5.88679e-08	0.619119	rs494904	7	RP11-89K21.1	0	ncRNA_exonic	14.94	4	1	13	0	0	0
rs4953150	2	45157336	C	T	0.337	5.39871e-08	0.619119	rs494904	7	RP11-89K21.1	0	ncRNA_exonic	13.12	4	1	13	0	0	0
rs1004787	2	45159091	G	A	0.4602	1.35666e-09	1	rs1004787	7	RP11-89K21.1	0	ncRNA_intronic	1.499	4	5	13	1	0	0
rs895632	2	45165045	A	C	0.4324	2.4808e-08	0.815045	rs1004787	7	RP11-89K21.1	0	ncRNA_intronic	18.09	NA	1	12	1	1	0
rs1561227	2	45165389	C	T	0.4602	4.30965e-08	0.75095	rs1004787	7	RP11-89K21.1	0	ncRNA_intronic	8.639	4	1	12	1	0	0
rs83995	2	45167570	G	T	0.4095	3.21873e-08	0.72278	rs1004787	7	SIX3-AS1	0	ncRNA_exonic	17.15	NA	1	13	1	0	0
rs741813	2	45167886	T	A	0.4602	2.81645e-08	0.74374	rs1004787	7	SIX3-AS1	0	ncRNA_exonic	5.982	4	1	13	1	1	0
rs338070	2	45175289	C	G	0.4076	3.55667e-09	0.633211	rs1004787	7	SIX3	2072	intergenic	1.138	7	5	13	1	0	0
rs534567	2	45175521	A	G	0.4215	5.3052e-08	0.609068	rs1004787	7	SIX3	2304	intergenic	4.163	5	5	13	1	0	0
rs173076	2	45175585	G	A	0.4105	3.59216e-09	0.642472	rs1004787	7	SIX3	2368	intergenic	3.328	NA	5	13	1	0	0
rs1045613	2	55516090	C	T	0.2147	2.44579e-07	0.807472	2:55611724_TAC_T	8	CCDC88A	0	UTR3	5.073	NA	4	5	1	0	1
rs1047948	2	55517491	G	A	0.4006	5.52501e-08	0.632934	rs6545493	8	CCDC88A	0	UTR3	10.36	NA	4	5	1	0	1
rs2920974	2	55537126	A	C	0.3648	8.30115e-08	0.733096	rs6545493	8	CCDC88A:AC012358.8	00:00:00	ncRNA_intronic	9.538	6	4	5	1	0	0
rs10189439	2	55539905	C	A	0.3459	1.16811e-06	0.681434	rs6545493	8	CCDC88A:AC012358.8	00:00:00	ncRNA_intronic	0.024	6	4	5	1	0	0
2:55539947_TATATA_T	2	55539947	TATATA	T	0.3678	6.31454e-08	0.731437	rs6545493	8	CCDC88A:AC012358.8	00:00:00	ncRNA_intronic	9.393	NA	4	5	1	0	0
rs6545487	2	55540164	G	A	0.3598	8.36317e-08	0.726987	rs6545493	8	CCDC88A:AC012358.8	00:00:00	ncRNA_intronic	6.743	5	4	5	1	1	0
rs6545488	2	55540329	T	C	0.3588	9.26846e-08	0.729326	rs6545493	8	CCDC88A:AC012358.8	00:00:00	ncRNA_intronic	2.619	5	4	5	1	1	0
rs7576695	2	55540340	G	A	0.3986	5.43719e-08	0.64324	rs6545493	8	CCDC88A:AC012358.8	00:00:00	ncRNA_intronic	2.159	5	4	5	1	1	0
rs7603216	2	55540671	A	G	0.3917	5.38438e-08	0.665036	rs6545493	8	CCDC88A:AC012358.8	00:00:00	ncRNA_intronic	8.696	6	4	4	1	1	0
rs6727038	2	55540745	G	A	0.3917	2.67416e-08	0.640284	rs6545493	8	CCDC88A:AC012358.8	00:00:00	ncRNA_intronic	1.523	7	4	4	1	1	0
rs2917776	2	55542632	T	C	0.3638	1.1461e-07	0.727955	rs6545493	8	CCDC88A:AC012358.8	00:00:00	ncRNA_intronic	5.678	6	4	4	1	1	0
rs3791633	2	55546727	A	G	0.3569	6.08857e-08	0.736376	rs6545493	8	CCDC88A:AC012358.8	00:00:00	ncRNA_intronic	1.864	6	4	5	1	1	0
rs3791634	2	55546748	T	C	0.3569	2.2486e-08	0.736376	rs6545493	8	CCDC88A:AC012358.8	00:00:00	ncRNA_intronic	2.306	6	4	5	1	1	0
rs2576707	2	55551931	G	A	0.3569	1.31349e-07	0.741682	rs6545493	8	CCDC88A:AC012358.8	00:00:00	ncRNA_intronic	0.054	NA	4	5	1	1	0
rs2589055	2	55552396	A	T	0.325	7.28698e-07	0.857459	rs6545493	8	CCDC88A:AC012358.8	00:00:00	ncRNA_intronic	5.098	7	4	5	1	1	0
rs2576706	2	55552414	A	G	0.3588	1.62476e-07	0.74319	rs6545493	8	CCDC88A:AC012358.8	00:00:00	ncRNA_intronic	5.084	NA	4	5	1	1	0
rs2576705	2	55552995	A	G	0.327	5.03818e-07	0.857694	rs6545493	8	CCDC88A:AC012358.8	00:00:00	ncRNA_intronic	0.915	NA	4	5	1	0	0
2:55553133_AG_A	2	55553133	AG	A	0.2197	1.63746e-07	0.864034	2:55611724_TAC_T	8	CCDC88A:AC012358.8	00:00:00	ncRNA_intronic	3.382	NA	4	5	1	0	0
rs2589056	2	55554304	T	C	0.325	7.30585e-07	0.857459	rs6545493	8	CCDC88A:AC012358.8	00:00:00	ncRNA_intronic	4.438	7	4	4	1	1	0
rs2576704	2	55554598	G	A	0.332	2.56132e-06	0.861655	rs6545493	8	CCDC88A:AC012358.8	00:00:00	ncRNA_intronic	4.397	NA	4	4	1	0	0
rs2589059	2	55556216	C	T	0.333	1.25189e-06	0.866251	rs6545493	8	CCDC88A:AC012358.8	00:00:00	ncRNA_intronic	3.397	6	4	5	1	1	0
rs7600339	2	55557192	C	T	0.2187	4.74898e-08	0.869743	2:55611724_TAC_T	8	CCDC88A:AC012358.8	00:00:00	ncRNA_intronic	0.548	7	4	5	1	0	0
rs34273301	2	55557641	T	TAA	0.325	1.57842e-06	0.857459	rs6545493	8	CCDC88A:AC012358.8	00:00:00	ncRNA_intronic	2.383	NA	4	5	1	0	0
rs2576717	2	55557928	T	G	0.3638	3.98095e-07	0.748326	rs6545493	8	CCDC88A:AC012358.8	00:00:00	ncRNA_intronic	0.699	NA	4	5	1	1	0
rs2589065	2	55558047	T	C	0.333	1.09435e-06	0.85791	rs6545493	8	CCDC88A:AC012358.8	00:00:00	ncRNA_intronic	5.082	6	4	5	1	1	0
rs2589066	2	55558559	T	C	0.325	6.17409e-07	0.857459	rs6545493	8	CCDC88A:AC012358.8	00:00:00	ncRNA_intronic	6.971	6	4	5	1	1	0
rs2576716	2	55558611	C	T	0.332	1.35978e-06	0.861655	rs6545493	8	CCDC88A:AC012358.8	00:00:00	ncRNA_intronic	1.521	NA	4	5	1	0	0
rs7558687	2	55560347	C	A	0.2406	8.41643e-08	0.77254	2:55611724_TAC_T	8	CCDC88A:AC012358.8	00:00:00	ncRNA_intronic	0.849	5	4	5	1	1	0
rs1992128	2	55560388	T	C	0.325	9.4276e-07	0.857459	rs6545493	8	CCDC88A:AC012358.8	00:00:00	ncRNA_intronic	8.457	NA	4	5	1	1	0
rs1992127	2	55560638	G	A	0.326	7.3497e-07	0.861535	rs6545493	8	CCDC88A:AC012358.8	00:00:00	ncRNA_intronic	11.22	NA	4	5	1	1	0
rs2576715	2	55562692	C	T	0.3101	2.03447e-06	0.761669	rs6545493	8	CCDC88A:AC012358.8	00:00:00	ncRNA_intronic	6.317	NA	4	5	1	0	0
rs1370361	2	55563020	A	G	0.2117	6.47483e-08	0.834672	2:55611724_TAC_T	8	CCDC88A:AC012358.8	00:00:00	ncRNA_intronic	7.3	NA	4	5	1	0	0
rs1370360	2	55563488	G	A	0.2187	4.16113e-08	0.869743	2:55611724_TAC_T	8	CCDC88A:AC012358.8	00:00:00	ncRNA_intronic	4.286	NA	4	5	1	0	0
rs2576714	2	55565174	G	C	0.3052	3.01625e-06	0.760278	rs6545493	8	CCDC88A:AC012358.8	00:00:00	ncRNA_intronic	0.365	6	4	5	1	1	0
rs12614357	2	55565387	C	T	0.2187	2.73466e-07	0.881841	2:55611724_TAC_T	8	CCDC88A:AC012358.8	00:00:00	ncRNA_intronic	0.588	6	4	5	1	0	0
rs2576713	2	55565733	C	A	0.3042	3.12935e-06	0.764763	rs6545493	8	CCDC88A:AC012358.8	00:00:00	ncRNA_intronic	1.449	NA	4	5	1	1	0
rs2589072	2	55565847	T	C	0.335	1.7333e-06	0.866315	rs6545493	8	CCDC88A:AC012358.8	00:00:00	ncRNA_intronic	4.039	5	4	5	1	0	0
rs747272152	2	55566485	TAAC	T	0.3042	2.03476e-06	0.764763	rs6545493	8	CCDC88A:AC012358.8	00:00:00	ncRNA_intronic	2.949	NA	4	5	1	0	0
rs12621734	2	55566531	A	C	0.2406	8.48489e-08	0.780957	2:55611724_TAC_T	8	CCDC88A:AC012358.8	00:00:00	ncRNA_intronic	4.787	6	4	5	1	0	0
2:55566538_CTATT_C	2	55566538	CTATT	C	0.2187	4.42512e-08	0.881841	2:55611724_TAC_T	8	CCDC88A:AC012358.8	00:00:00	ncRNA_intronic	4.865	NA	4	5	1	0	0
rs66507139	2	55566952	T	C	0.3688	7.61297e-08	0.741836	rs6545493	8	CCDC88A:AC012358.8	00:00:00	ncRNA_exonic	4.051	5	4	5	1	1	0
rs2589073	2	55567692	C	G	0.3042	3.06435e-06	0.764763	rs6545493	8	CCDC88A:AC012358.8	00:00:00	ncRNA_intronic	2.101	7	4	5	1	1	0
rs2917778	2	55567975	A	C	0.3052	2.3663e-06	0.768362	rs6545493	8	CCDC88A:AC012358.8	00:00:00	ncRNA_intronic	3.574	7	4	5	1	1	0
rs2920964	2	55568737	T	C	0.3121	4.34126e-06	0.770328	rs6545493	8	CCDC88A:AC012358.8	00:00:00	ncRNA_intronic	0.051	7	4	5	1	1	0
rs2589075	2	55569144	G	T	0.3052	1.97017e-06	0.768362	rs6545493	8	CCDC88A:AC012358.8	00:00:00	ncRNA_intronic	0.685	5	4	5	1	1	0
rs2589077	2	55571085	C	T	0.3091	3.09574e-06	0.759302	rs6545493	8	CCDC88A:AC012358.8	00:00:00	ncRNA_intronic	2.726	6	4	5	1	0	0
rs3791642	2	55572944	T	C	0.2515	3.87075e-06	0.712075	2:55611724_TAC_T	8	CCDC88A:AC012358.8	00:00:00	ncRNA_exonic	2.936	5	4	5	1	0	0
rs2966467	2	55573696	A	C	0.338	5.59783e-05	0.670758	rs6545493	8	CCDC88A	0	intronic	1.372	6	4	5	1	1	0
rs547733323	2	55574742	C	CTTTTTTTTTTT	0.329	3.48804e-05	0.662407	rs6545493	8	CCDC88A	0	intronic	1.453	NA	4	5	1	0	0
2:55575412_AT_A	2	55575412	AT	A	0.341	4.278e-05	0.624047	rs6545493	8	CCDC88A	0	intronic	5.187	NA	4	5	1	0	0
rs2589091	2	55575981	G	A	0.3509	9.3459e-06	0.765484	rs6545493	8	CCDC88A	0	intronic	0.765	NA	4	5	1	1	0
rs2589090	2	55576634	C	T	0.3579	1.46922e-05	0.771928	rs6545493	8	CCDC88A	0	intronic	4.345	NA	4	5	1	0	0
rs202098543	2	55576869	AT	A	0.3141	3.47278e-06	0.60313	rs6545493	8	CCDC88A	0	intronic	0.358	NA	4	5	1	0	0
rs76235821	2	55576871	A	G	0.3141	2.14098e-06	0.60313	rs6545493	8	CCDC88A	0	intronic	3.32	NA	4	5	1	0	0
rs2589088	2	55577253	C	T	0.3509	1.03955e-05	0.765484	rs6545493	8	CCDC88A	0	intronic	5.032	NA	4	5	1	1	0
rs2589087	2	55577370	T	C	0.3519	1.11909e-05	0.762635	rs6545493	8	CCDC88A	0	intronic	0.685	NA	4	5	1	0	0
rs2589086	2	55577470	T	A	0.3588	1.37755e-05	0.776985	rs6545493	8	CCDC88A	0	intronic	7.168	7	4	5	1	1	0
rs2589085	2	55577707	G	A	0.3509	9.89728e-06	0.765484	rs6545493	8	CCDC88A	0	intronic	1.491	NA	4	5	1	1	0
rs2589084	2	55578095	A	G	0.3519	1.01345e-05	0.762635	rs6545493	8	CCDC88A	0	intronic	0.774	NA	4	5	1	1	0
rs2576687	2	55579488	A	G	0.3588	1.61723e-05	0.769123	rs6545493	8	CCDC88A	0	intronic	0.807	NA	4	5	1	1	0
rs34722805	2	55579562	C	CA	0.3519	1.99938e-05	0.762635	rs6545493	8	CCDC88A	0	intronic	0.725	NA	4	5	1	0	0
rs745894663	2	55579969	TTC	T	0.2435	1.29095e-06	0.757118	2:55611724_TAC_T	8	CCDC88A	0	intronic	2.994	NA	4	5	1	0	0
rs1344881	2	55580156	T	C	0.3588	1.43612e-05	0.769123	rs6545493	8	CCDC88A	0	intronic	0.784	NA	4	5	1	1	0
rs2589106	2	55582203	T	C	0.3529	8.54833e-06	0.766739	rs6545493	8	CCDC88A	0	intronic	8.368	NA	4	5	1	1	0
rs2589105	2	55582362	A	C	0.3529	8.54833e-06	0.766739	rs6545493	8	CCDC88A	0	intronic	8.333	NA	4	5	1	1	0
rs5831355	2	55582601	T	TTTGACACA	0.3598	1.74957e-05	0.773361	rs6545493	8	CCDC88A	0	intronic	14.67	NA	4	5	1	0	0
rs1437394	2	55582684	A	T	0.3529	7.92919e-06	0.766739	rs6545493	8	CCDC88A	0	intronic	10.2	5	4	5	1	0	0
rs2589103	2	55583397	C	G	0.334	9.49784e-07	0.870095	rs6545493	8	CCDC88A	0	intronic	2.311	7	4	5	1	1	0
rs2920971	2	55584160	G	A	0.327	8.24596e-07	0.865643	rs6545493	8	CCDC88A	0	intronic	4.629	NA	4	5	1	0	0
rs11125564	2	55584526	T	C	0.2197	2.444e-08	0.888226	2:55611724_TAC_T	8	CCDC88A	0	intronic	0.057	7	1	5	1	0	0
rs2589102	2	55584723	C	T	0.334	7.54037e-07	0.870095	rs6545493	8	CCDC88A	0	intronic	1.977	NA	4	5	1	1	0
rs3099084	2	55585276	A	C	0.3598	9.2222e-06	0.773361	rs6545493	8	CCDC88A	0	intronic	0.996	4	4	5	1	0	0
rs6724338	2	55585625	C	G	0.2455	1.37375e-06	0.761038	2:55611724_TAC_T	8	CCDC88A	0	intronic	4.387	5	2	5	1	0	0
rs2864828	2	55585795	A	C	0.3608	9.87306e-06	0.778447	rs6545493	8	CCDC88A	0	intronic	0.052	5	2	5	1	1	0
rs2864829	2	55585846	C	A	0.335	6.88716e-07	0.874709	rs6545493	8	CCDC88A	0	intronic	11.19	5	4	5	1	1	0
rs12991861	2	55585915	A	G	0.2366	2.74747e-06	0.706864	2:55611724_TAC_T	8	CCDC88A	0	intronic	0.48	6	4	5	1	0	0
rs2864830	2	55585964	C	A	0.337	2.4786e-05	0.679892	rs6545493	8	CCDC88A	0	intronic	1.955	7	4	5	1	0	0
rs3099082	2	55586647	T	G	0.3598	8.10447e-06	0.773361	rs6545493	8	CCDC88A	0	intronic	1.652	NA	4	5	1	1	0
rs140019216	2	55586992	C	CAACAAAAACAAAAACAAA	0.3588	1.29732e-05	0.784116	rs6545493	8	CCDC88A	0	intronic	0.033	NA	4	5	1	0	0
rs10194425	2	55587004	G	A	0.2664	1.7329e-06	0.685745	2:55611724_TAC_T	8	CCDC88A	0	intronic	6.959	6	4	5	1	0	0
rs7582580	2	55587938	C	T	0.3121	2.13783e-06	0.777881	rs6545493	8	CCDC88A	0	intronic	0.616	7	4	5	1	1	0
rs12713292	2	55588152	A	G	0.335	6.38131e-07	0.874709	rs6545493	8	CCDC88A	0	intronic	1.592	7	4	5	1	1	0
rs12621289	2	55588942	C	T	0.2197	2.0256e-08	0.888226	2:55611724_TAC_T	8	CCDC88A	0	intronic	1.952	4	1	5	1	0	0
rs13019339	2	55589364	G	A	0.2197	2.19166e-08	0.888226	2:55611724_TAC_T	8	CCDC88A	0	intronic	0.556	6	1	5	1	0	0
rs3111412	2	55589434	T	A	0.337	2.60623e-05	0.679892	rs6545493	8	CCDC88A	0	intronic	8.892	7	2	5	1	1	0
rs3111413	2	55592247	T	C	0.3052	1.23324e-06	0.768362	rs6545493	8	CCDC88A	0	intronic	5.216	5	5	5	1	1	0
rs3791650	2	55592318	C	T	0.2266	3.94293e-08	0.848857	2:55611724_TAC_T	8	CCDC88A	0	intronic	7.894	5	5	5	1	0	0
rs9789365	2	55592774	G	C	0.2197	1.87561e-08	0.888226	2:55611724_TAC_T	8	CCDC88A	0	intronic	3.566	4	2	5	1	0	0
rs3099079	2	55592952	C	A	0.3121	1.61092e-06	0.777881	rs6545493	8	CCDC88A	0	intronic	1.92	NA	2	5	1	1	0
rs3111404	2	55593010	T	A	0.3052	1.12332e-06	0.768362	rs6545493	8	CCDC88A	0	intronic	8.532	5	5	5	1	1	0
rs3099078	2	55594942	C	T	0.3121	1.76036e-06	0.777881	rs6545493	8	CCDC88A	0	intronic	0.095	NA	4	5	1	1	0
rs3099077	2	55594944	G	T	0.3121	1.67303e-06	0.777881	rs6545493	8	CCDC88A	0	intronic	1.613	NA	4	5	1	1	0
rs3099076	2	55595646	A	G	0.3131	2.37323e-06	0.774061	rs6545493	8	CCDC88A	0	intronic	1.947	NA	4	5	1	1	0
rs12470528	2	55596234	A	G	0.3052	1.25923e-06	0.768362	rs6545493	8	CCDC88A	0	intronic	3.496	6	4	5	1	1	0
2:55596585_CTTTTT_C	2	55596585	CTTTTT	C	0.3091	6.14741e-06	0.766111	rs6545493	8	CCDC88A	0	intronic	1.931	NA	4	5	1	0	0
rs3099075	2	55596691	C	A	0.3121	2.29957e-06	0.777881	rs6545493	8	CCDC88A	0	intronic	0.263	NA	4	5	1	1	0
2:55597979_TA_T	2	55597979	TA	T	0.3231	1.16125e-06	0.655546	rs6545493	8	CCDC88A	0	intronic	1.345	NA	4	5	1	0	0
rs6754930	2	55598127	C	T	0.2197	2.0922e-08	0.888226	2:55611724_TAC_T	8	CCDC88A	0	intronic	0.483	6	4	5	1	0	0
rs3791652	2	55598577	C	T	0.2197	2.09401e-08	0.888226	2:55611724_TAC_T	8	CCDC88A	0	intronic	3.042	7	4	5	1	0	0
2:55598923_ACT_A	2	55598923	ACT	A	0.3062	2.75776e-06	0.771988	rs6545493	8	CCDC88A	0	intronic	8.097	NA	4	5	1	0	0
rs3111410	2	55599286	G	A	0.3131	1.9846e-06	0.774061	rs6545493	8	CCDC88A	0	intronic	0.868	7	4	5	1	1	0
rs3111411	2	55599655	G	A	0.3141	1.70228e-06	0.778426	rs6545493	8	CCDC88A	0	intronic	15.79	6	4	5	1	0	0
rs10496042	2	55599810	C	T	0.2207	1.94265e-08	0.884127	2:55611724_TAC_T	8	CCDC88A	0	intronic	0.732	5	4	5	1	0	0
rs3791653	2	55600333	A	G	0.3131	8.14423e-07	0.774061	rs6545493	8	CCDC88A	0	intronic	0.232	1f	4	5	1	0	0
rs7561473	2	55601307	C	T	0.2207	7.95681e-09	0.884127	2:55611724_TAC_T	8	CCDC88A	0	intronic	2.641	6	4	5	1	0	0
rs7575929	2	55601642	T	A	0.336	2.3007e-07	0.879342	rs6545493	8	CCDC88A	0	intronic	7.148	7	4	5	1	1	0
rs113606051	2	55602672	G	GT	0.338	4.24143e-07	0.871118	rs6545493	8	CCDC88A	0	intronic	0.5	NA	4	5	1	0	0
rs62137151	2	55602911	G	A	0.336	2.21175e-07	0.879342	rs6545493	8	CCDC88A	0	intronic	0.03	7	4	5	1	1	0
rs55815858	2	55603816	G	A	0.3131	9.69644e-07	0.782216	rs6545493	8	CCDC88A	0	intronic	0.533	7	5	5	1	1	0
rs11676694	2	55604168	C	G	0.161	4.54564e-10	1	rs11676694	8	CCDC88A	0	intronic	1.246	7	5	5	1	0	0
rs11413541	2	55604596	A	AT	0.2167	1.44744e-08	0.889011	2:55611724_TAC_T	8	CCDC88A	0	intronic	1.384	NA	5	5	1	0	0
rs765900065	2	55604959	GTCTC	G	0.2197	1.39674e-08	0.888226	2:55611724_TAC_T	8	CCDC88A	0	intronic	0.727	NA	4	5	1	0	0
rs11678347	2	55605185	C	G	0.2197	8.54927e-09	0.888226	2:55611724_TAC_T	8	CCDC88A	0	intronic	2.074	6	4	5	1	0	0
rs780789179	2	55605735	ATTAAG	A	0.3121	1.51231e-06	0.777881	rs6545493	8	CCDC88A	0	intronic	9.867	NA	4	5	1	0	0
rs13015606	2	55606794	C	A	0.2197	7.2147e-09	0.888226	2:55611724_TAC_T	8	CCDC88A	0	intronic	0.133	6	4	5	1	0	0
rs7564292	2	55607323	G	A	0.3131	7.39569e-07	0.773468	rs6545493	8	CCDC88A	0	intronic	1.599	6	4	5	1	1	0
rs34721785	2	55607402	G	C	0.1382	7.87188e-09	0.826581	rs11676694	8	CCDC88A	0	intronic	0.21	6	5	5	1	0	0
rs35963448	2	55607452	T	A	0.3121	8.42186e-07	0.777881	rs6545493	8	CCDC88A	0	intronic	3.46	7	5	5	1	1	0
rs13022424	2	55607830	C	T	0.2197	8.42727e-09	0.888226	2:55611724_TAC_T	8	CCDC88A	0	intronic	2.116	7	4	5	1	0	0
rs780767727	2	55608279	CTAGGAGCTA	C	0.2217	1.35422e-08	0.880176	2:55611724_TAC_T	8	CCDC88A	0	intronic	4.492	NA	4	5	1	0	0
rs68071259	2	55608295	A	G	0.2207	1.19061e-08	0.884127	2:55611724_TAC_T	8	CCDC88A	0	intronic	9.179	7	4	5	1	0	0
rs4349381	2	55608301	T	C	0.3131	1.1313e-06	0.774061	rs6545493	8	CCDC88A	0	intronic	9.951	7	4	5	1	0	0
rs13028925	2	55608620	C	T	0.2266	1.62177e-08	0.85069	2:55611724_TAC_T	8	CCDC88A	0	intronic	4.272	7	4	5	1	0	0
rs12617887	2	55609780	C	A	0.2207	9.31326e-09	0.884127	2:55611724_TAC_T	8	CCDC88A	0	intronic	4.898	7	4	5	1	0	0
rs7586529	2	55609993	T	C	0.3131	8.0704e-07	0.782216	rs6545493	8	CCDC88A	0	intronic	1.728	7	4	5	1	1	0
rs57410428	2	55611475	T	C	0.3131	1.02919e-06	0.782216	rs6545493	8	CCDC88A	0	intronic	7.146	NA	4	5	1	0	0
2:55611655_TTA_T	2	55611655	TTA	T	0.2207	1.3924e-08	0.884127	2:55611724_TAC_T	8	CCDC88A	0	intronic	0.562	NA	4	5	1	0	0
rs74197634	2	55611681	A	G	0.2316	3.42809e-08	0.856591	2:55611724_TAC_T	8	CCDC88A	0	intronic	1.281	7	4	5	1	0	0
2:55611694_TAC_T	2	55611694	TAC	T	0.2386	2.42855e-08	0.761447	2:55611724_TAC_T	8	CCDC88A	0	intronic	0.31	NA	4	5	1	0	0
rs143254923	2	55611711	A	G	0.2316	3.45716e-08	0.856591	2:55611724_TAC_T	8	CCDC88A	0	intronic	1.35	7	4	5	1	0	0
2:55611724_TAC_T	2	55611724	TAC	T	0.2107	6.96583e-09	1	2:55611724_TAC_T	8	CCDC88A	0	intronic	0.312	NA	4	5	1	0	0
rs113099520	2	55611741	A	G	0.2266	4.09241e-08	0.850992	2:55611724_TAC_T	8	CCDC88A	0	intronic	1.347	7	4	5	1	0	0
rs543756976	2	55611757	G	A	0.2296	2.80836e-08	0.834524	2:55611724_TAC_T	8	CCDC88A	0	intronic	0.856	NA	4	5	1	0	0
rs79031444	2	55611766	T	C	0.2386	7.40638e-08	0.80158	2:55611724_TAC_T	8	CCDC88A	0	intronic	1.484	6	4	5	1	0	0
rs6752182	2	55613210	T	C	0.2207	9.75219e-09	0.884127	2:55611724_TAC_T	8	CCDC88A	0	intronic	2.977	7	4	5	1	0	0
rs66882175	2	55613654	C	G	0.2217	4.99204e-08	0.880176	2:55611724_TAC_T	8	CCDC88A	0	intronic	6.276	7	4	5	1	0	0
rs74181227	2	55613676	C	T	0.2217	8.21693e-09	0.880176	2:55611724_TAC_T	8	CCDC88A	0	intronic	0.546	7	4	5	1	0	0
rs1982483	2	55614082	G	A	0.336	2.84782e-07	0.879342	rs6545493	8	CCDC88A	0	intronic	0.197	6	4	5	1	1	0
rs1982484	2	55614169	C	T	0.336	2.51553e-07	0.879342	rs6545493	8	CCDC88A	0	intronic	5.709	7	4	5	1	1	0
rs1982485	2	55614277	C	T	0.336	2.51553e-07	0.879342	rs6545493	8	CCDC88A	0	intronic	1.46	6	4	5	1	1	0
rs62137154	2	55614792	C	A	0.335	3.01156e-07	0.874709	rs6545493	8	CCDC88A	0	intronic	1.408	7	4	5	1	1	0
rs7600669	2	55615366	A	G	0.161	8.77781e-10	1	rs11676694	8	CCDC88A	0	intronic	13.54	7	4	15	1	0	0
rs3762510	2	55615733	G	A	0.335	3.00079e-07	0.874709	rs6545493	8	CCDC88A	0	intronic	0.579	6	4	15	1	1	0
rs1545555	2	55617604	G	A	0.3121	9.25449e-07	0.777881	rs6545493	8	CCDC88A	0	intronic	1.47	5	5	15	1	0	0
rs55711116	2	55618076	G	C	0.336	3.41711e-07	0.879342	rs6545493	8	CCDC88A	0	intronic	1.115	7	5	15	1	1	0
rs2198575	2	55618307	A	C	0.2207	1.30646e-08	0.884127	2:55611724_TAC_T	8	CCDC88A	0	intronic	4.959	4	5	15	1	0	0
rs761533354	2	55618498	AT	A	0.336	2.89379e-07	0.879342	rs6545493	8	CCDC88A	0	intronic	3.522	NA	5	15	1	0	0
rs12713293	2	55618813	C	T	0.2197	1.19202e-08	0.888226	2:55611724_TAC_T	8	CCDC88A	0	intronic	3.114	3a	4	15	1	0	0
rs13013113	2	55618904	A	G	0.2217	1.215e-08	0.878449	2:55611724_TAC_T	8	CCDC88A	0	intronic	2.976	4	4	15	1	0	0
rs55908714	2	55619131	A	C	0.336	3.16253e-07	0.879342	rs6545493	8	CCDC88A	0	intronic	7.53	4	4	15	1	1	0
rs7589390	2	55619407	C	A	0.2197	7.88503e-09	0.888226	2:55611724_TAC_T	8	CCDC88A	0	intronic	3.167	4	4	15	1	0	0
rs11692239	2	55619610	C	T	0.335	2.63325e-07	0.874709	rs6545493	8	CCDC88A	0	intronic	8.651	7	5	15	1	0	0
rs1349884	2	55619730	T	A	0.2197	1.17082e-08	0.888226	2:55611724_TAC_T	8	CCDC88A	0	intronic	5.976	5	5	15	1	0	0
rs1349885	2	55619923	C	T	0.2197	1.479e-08	0.888226	2:55611724_TAC_T	8	CCDC88A	0	intronic	2.306	5	5	15	1	0	0
rs12713294	2	55620056	T	C	0.2197	1.20293e-08	0.888226	2:55611724_TAC_T	8	CCDC88A	0	intronic	7.284	5	5	15	1	0	0
rs13001912	2	55620132	T	G	0.2197	1.33791e-08	0.888226	2:55611724_TAC_T	8	CCDC88A	0	intronic	5.293	6	5	15	1	0	0
rs62137157	2	55620220	T	C	0.335	2.54075e-07	0.874709	rs6545493	8	CCDC88A	0	intronic	9.028	6	5	15	1	1	0
rs12713295	2	55620383	A	G	0.2197	1.34797e-08	0.888226	2:55611724_TAC_T	8	CCDC88A	0	intronic	5.527	6	5	15	1	0	0
2:55621260_TA_T	2	55621260	TA	T	0.2117	5.13395e-09	0.846705	2:55611724_TAC_T	8	CCDC88A	0	intronic	0.211	NA	5	15	1	0	0
rs13010237	2	55621629	T	G	0.2197	6.58606e-09	0.888226	2:55611724_TAC_T	8	CCDC88A	0	intronic	4.394	7	5	15	1	0	0
rs13010255	2	55621660	T	C	0.2207	1.33643e-08	0.882473	2:55611724_TAC_T	8	CCDC88A	0	intronic	3.376	7	5	15	1	0	0
rs7570934	2	55622046	A	G	0.3111	8.39861e-07	0.774132	rs6545493	8	CCDC88A	0	intronic	3.271	7	5	15	1	1	0
rs2867174	2	55622431	A	C	0.2197	9.84661e-09	0.888226	2:55611724_TAC_T	8	CCDC88A	0	intronic	1.847	6	4	15	1	0	0
rs2867175	2	55622549	T	A	0.2197	9.48846e-09	0.888226	2:55611724_TAC_T	8	CCDC88A	0	intronic	4.176	7	4	15	1	0	0
rs2867176	2	55622685	T	C	0.2197	9.48846e-09	0.888226	2:55611724_TAC_T	8	CCDC88A	0	intronic	3.977	6	4	15	1	0	0
rs1902059	2	55622875	T	C	0.335	2.76806e-07	0.883484	rs6545493	8	CCDC88A	0	intronic	9.466	5	2	15	1	1	0
rs55817930	2	55623201	A	AT	0.3221	6.63995e-07	0.76834	rs6545493	8	CCDC88A	0	intronic	1.745	NA	4	15	1	0	0
rs6756777	2	55623734	C	T	0.2217	1.12265e-08	0.878449	2:55611724_TAC_T	8	CCDC88A	0	intronic	0.424	NA	4	5	1	0	0
rs56133422	2	55624257	C	G	0.335	2.91746e-07	0.874709	rs6545493	8	CCDC88A	0	intronic	0.376	4	5	5	1	1	0
rs2867177	2	55624520	C	T	0.2416	1.12885e-08	0.787135	2:55611724_TAC_T	8	CCDC88A	0	intronic	1.311	7	5	5	1	0	0
rs12476508	2	55624847	C	T	0.335	2.4345e-07	0.874709	rs6545493	8	CCDC88A	0	intronic	0.247	7	5	5	1	1	0
rs12476548	2	55624923	C	T	0.336	2.46503e-07	0.879342	rs6545493	8	CCDC88A	0	intronic	0.517	7	5	5	1	0	0
rs2867180	2	55625486	C	T	0.336	2.66069e-07	0.879342	rs6545493	8	CCDC88A	0	intronic	0.175	6	5	5	1	1	0
rs2867181	2	55626355	G	A	0.336	3.11288e-07	0.879342	rs6545493	8	CCDC88A	0	intronic	2.673	6	5	5	1	1	0
rs7569535	2	55626751	A	T	0.2425	1.61812e-08	0.784806	2:55611724_TAC_T	8	CCDC88A	0	intronic	4.937	7	5	5	1	0	0
rs11680143	2	55627663	T	A	0.336	2.02674e-07	0.879342	rs6545493	8	CCDC88A	0	intronic	18.73	3a	4	5	1	1	0
rs11125567	2	55627913	G	A	0.336	3.47993e-07	0.879342	rs6545493	8	CCDC88A	0	intronic	14.6	3a	4	5	1	0	0
rs10169395	2	55628936	G	C	0.2425	9.71018e-09	0.784806	2:55611724_TAC_T	8	CCDC88A	0	intronic	3.082	7	4	5	1	0	0
rs10172058	2	55629372	C	G	0.2416	1.24343e-08	0.787135	2:55611724_TAC_T	8	CCDC88A	0	intronic	2.936	5	4	5	1	0	0
rs2903508	2	55629483	G	A	0.336	2.5877e-07	0.879342	rs6545493	8	CCDC88A	0	intronic	2.368	5	4	5	1	1	0
rs62138071	2	55629864	G	A	0.336	2.5712e-07	0.879342	rs6545493	8	CCDC88A	0	intronic	0.157	7	4	5	1	1	0
rs6706178	2	55630689	C	T	0.336	2.58238e-07	0.879342	rs6545493	8	CCDC88A	0	intronic	3.137	5	4	5	1	1	0
rs6721972	2	55631013	T	C	0.1382	3.37399e-09	0.826581	rs11676694	8	CCDC88A	0	intronic	0.872	5	4	5	1	0	0
rs6725124	2	55631297	T	G	0.3121	1.10707e-06	0.777881	rs6545493	8	CCDC88A	0	intronic	3.415	5	4	5	1	1	0
rs55828034	2	55631967	G	C	0.335	1.89071e-07	0.874709	rs6545493	8	CCDC88A	0	intronic	1.595	7	4	5	1	1	0
rs56320407	2	55633205	A	G	0.335	2.33979e-07	0.874709	rs6545493	8	CCDC88A	0	intronic	0.52	7	4	5	1	1	0
rs6718236	2	55633227	G	C	0.3121	9.30613e-07	0.777881	rs6545493	8	CCDC88A	0	intronic	1.341	7	4	5	1	1	0
rs7606505	2	55634944	C	A	0.2197	1.58961e-08	0.888226	2:55611724_TAC_T	8	CCDC88A	0	intronic	2.244	7	4	5	1	0	0
rs12621495	2	55636681	A	C	0.2217	2.78199e-08	0.878449	2:55611724_TAC_T	8	CCDC88A	0	intronic	7.69	5	2	5	1	0	0
rs7561210	2	55637004	G	A	0.336	3.23053e-07	0.879342	rs6545493	8	CCDC88A	0	intronic	3.347	6	4	5	1	1	0
rs4672039	2	55638000	G	C	0.336	4.14047e-07	0.879342	rs6545493	8	CCDC88A	0	intronic	0.658	7	4	5	1	1	0
2:55638028_CA_C	2	55638028	CA	C	0.3221	1.8498e-07	0.802153	rs6545493	8	CCDC88A	0	intronic	1.428	NA	4	5	1	0	0
rs6746104	2	55639023	A	T	0.2207	1.75575e-08	0.884127	2:55611724_TAC_T	8	CCDC88A	0	intronic	3.854	7	4	5	1	0	0
rs61379198	2	55639134	A	T	0.3131	1.00687e-06	0.782216	rs6545493	8	CCDC88A	0	intronic	4.141	6	4	5	1	1	0
rs7572492	2	55640033	G	A	0.2087	5.69528e-09	0.828303	2:55611724_TAC_T	8	CCDC88A	0	intronic	12.51	6	4	5	1	0	0
rs10191937	2	55641045	G	A	0.2197	9.22704e-09	0.888226	2:55611724_TAC_T	8	CCDC88A	0	intronic	3.256	7	4	5	1	0	0
rs7425220	2	55643424	T	G	0.335	3.88895e-07	0.874709	rs6545493	8	CCDC88A	0	intronic	6.707	6	1	5	1	1	0
rs12713296	2	55643710	A	G	0.2207	1.25225e-08	0.884127	2:55611724_TAC_T	8	CCDC88A	0	intronic	6.242	5	1	5	1	0	0
rs12991401	2	55643879	T	C	0.2286	9.14955e-10	0.847793	2:55611724_TAC_T	8	CCDC88A	0	intronic	4.88	5	1	5	1	0	0
rs201541012	2	55645076	ATTACT	A	0.2207	1.7701e-08	0.884127	2:55611724_TAC_T	8	CCDC88A	0	intronic	8.718	NA	1	1	1	0	0
rs1454421	2	55647322	G	C	0.3111	4.9274e-06	0.77473	rs6545493	8	CCDC88A	264	upstream	15.21	2b	1	1	1	1	0
rs749318424	2	55647603	TG	T	0.2207	3.45455e-06	0.884127	2:55611724_TAC_T	8	CCDC88A	545	upstream	3.045	NA	1	1	1	0	0
rs3762512	2	55648338	A	G	0.3131	1.80199e-06	0.782216	rs6545493	8	CCDC88A	1280	intergenic	5.325	3a	1	15	1	1	0
rs3828235	2	55649209	A	G	0.2276	1.68017e-09	0.85107	2:55611724_TAC_T	8	CCDC88A	2151	intergenic	9.733	5	5	15	1	0	0
rs11902837	2	55650940	C	A	0.2286	1.02889e-09	0.847793	2:55611724_TAC_T	8	CCDC88A	3882	intergenic	2.188	5	5	15	1	0	1
rs6747649	2	55651140	C	A	0.2286	1.56956e-09	0.847793	2:55611724_TAC_T	8	CCDC88A	4082	intergenic	1.079	7	5	15	1	0	1
rs1902060	2	55651624	C	T	0.2286	1.03739e-09	0.847793	2:55611724_TAC_T	8	CCDC88A	4566	intergenic	1.204	5	5	15	1	0	1
rs7570703	2	55651930	A	T	0.3439	6.67984e-08	0.915898	rs6545493	8	CCDC88A	4872	intergenic	4.758	5	5	15	1	0	1
rs6545493	2	55652554	C	T	0.328	9.65266e-10	1	rs6545493	8	CCDC88A	5496	intergenic	5.783	4	2	15	1	0	1
rs7604067	2	55653269	C	A	0.2207	1.32795e-08	0.817257	2:55611724_TAC_T	8	CCDC88A	6211	intergenic	3.516	7	2	15	1	0	1
rs12713298	2	55654609	G	A	0.2137	1.99476e-07	0.8505	2:55611724_TAC_T	8	CCDC88A	7551	intergenic	0.569	7	5	15	1	1	1
rs56978967	2	55654847	A	G	0.2137	2.20406e-07	0.8505	2:55611724_TAC_T	8	BTF3P5	7444	intergenic	4.01	6	5	15	1	1	1
rs36052911	2	55654951	C	T	0.2137	2.20406e-07	0.8505	2:55611724_TAC_T	8	BTF3P5	7340	intergenic	1.8	7	5	15	1	1	1
rs13423775	2	55655058	C	G	0.2137	2.45385e-07	0.8505	2:55611724_TAC_T	8	BTF3P5	7233	intergenic	1.272	7	5	15	1	1	1
rs13389156	2	55655245	T	C	0.2137	2.39425e-07	0.8505	2:55611724_TAC_T	8	BTF3P5	7046	intergenic	3.177	6	5	15	1	0	1
rs12623605	2	55656138	G	A	0.2137	2.14136e-07	0.8505	2:55611724_TAC_T	8	BTF3P5	6153	intergenic	7.228	5	5	15	1	0	1
2:55656807_AT_A	2	55656807	AT	A	0.2893	9.93819e-06	0.644638	rs6545493	8	BTF3P5	5484	intergenic	1.097	NA	5	15	1	0	1
rs28672687	2	55657184	G	A	0.2137	2.5631e-07	0.8505	2:55611724_TAC_T	8	BTF3P5	5107	intergenic	3.119	7	5	15	0	0	1
rs56162919	2	55658674	A	G	0.3618	1.5834e-09	0.803488	rs6545493	8	BTF3P5	3617	intergenic	12.25	7	5	15	0	0	1
rs10169061	2	55658697	G	C	0.2147	1.84733e-07	0.846568	2:55611724_TAC_T	8	BTF3P5	3594	intergenic	1.047	7	5	15	0	0	1
rs11125573	2	55659155	A	G	0.2386	2.81356e-07	0.744665	2:55611724_TAC_T	8	BTF3P5	3136	intergenic	3.142	4	5	15	0	0	1
rs2198577	2	55659333	T	C	0.329	1.21303e-09	0.978066	rs6545493	8	BTF3P5	2958	intergenic	14.2	2b	5	15	0	1	1
rs11886931	2	55659359	G	T	0.2137	1.52144e-08	0.773305	2:55611724_TAC_T	8	BTF3P5	2932	intergenic	14.26	2b	5	15	0	0	1
rs13029621	2	55659970	T	C	0.1829	4.9784e-08	0.817781	rs11676694	8	BTF3P5	2321	intergenic	3.05	6	5	15	0	0	1
rs10187983	2	55660508	T	C	0.2425	1.07216e-06	0.728689	2:55611724_TAC_T	8	BTF3P5	1783	intergenic	3.714	7	5	15	0	0	0
rs12471421	2	55660659	T	G	0.333	1.08969e-09	0.952291	rs6545493	8	BTF3P5	1632	intergenic	4.195	6	7	15	0	1	0
rs10865285	2	55662398	C	A	0.3131	1.02463e-08	0.867883	rs6545493	8	BTF3P5	0	ncRNA_exonic	13.51	5	14	15	0	0	0
rs10865286	2	55662790	A	G	0.3231	2.26622e-08	0.943175	rs6545493	8	BTF3P5	31	upstream	0.76	6	14	15	0	1	0
rs11891739	2	55662803	G	C	0.2217	1.62259e-08	0.814015	2:55611724_TAC_T	8	BTF3P5	44	upstream	6.393	6	14	15	0	0	0
rs12470445	2	55663336	C	T	0.3469	3.49646e-08	0.912714	rs6545493	8	BTF3P5	577	upstream	8.599	7	14	15	0	0	0
rs11694794	2	55663556	A	C	0.3072	4.49232e-09	0.877363	rs6545493	8	BTF3P5	797	upstream	0.877	6	14	15	0	0	0
rs1598164	2	55664362	C	T	0.3986	1.50213e-09	0.712232	rs6545493	8	BTF3P5	1603	intergenic	0.143	7	14	15	0	0	0
rs56000151	2	218113380	T	G	0.1869	1.05037e-08	1	rs56000151	9	RN7SKP43	2898	intergenic	9.659	4	1	7	0	0	0
rs16857085	2	218113731	A	G	0.1849	1.21625e-08	0.986721	rs56000151	9	RN7SKP43	2547	intergenic	5.289	4	2	7	0	0	0
rs12467332	2	218114104	A	C	0.2117	1.13685e-07	0.854114	rs56000151	9	RN7SKP43	2174	intergenic	0.437	NA	2	15	0	0	0
rs12622529	2	218120660	G	A	0.1779	2.15877e-07	0.928083	rs56000151	9	RN7SKP43	4061	intergenic	0.575	7	5	15	0	0	0
rs4674138	2	218121776	G	A	0.1769	3.35206e-07	0.935111	rs56000151	9	RN7SKP43	5177	intergenic	4.559	7	5	15	0	0	0
rs56733382	2	218121903	G	A	0.1769	2.8437e-07	0.935111	rs56000151	9	RN7SKP43	5304	intergenic	3.203	7	5	15	0	0	0
rs10490757	2	218126236	T	C	0.1769	1.9468e-07	0.935111	rs56000151	9	RN7SKP43	9637	intergenic	7.56	4	5	15	0	0	0
rs62175239	2	218127033	C	T	0.1769	1.30559e-07	0.935111	rs56000151	9	RN7SKP43	10434	intergenic	0.077	7	5	15	0	0	0
rs4674139	2	218129547	A	G	0.1759	2.19767e-07	0.928523	rs56000151	9	RN7SKP43	12948	intergenic	1.503	6	5	15	0	0	0
rs62175240	2	218134786	G	T	0.175	1.33437e-07	0.922243	rs56000151	9	AC009492.1	12675	intergenic	12.33	5	5	15	0	0	0
rs62175241	2	218134988	C	T	0.175	1.42407e-07	0.922243	rs56000151	9	AC009492.1	12473	intergenic	7.778	4	5	15	0	0	0
rs572508960	2	218138457	A	AT	0.173	1.03861e-07	0.882781	rs56000151	9	AC009492.1	9004	intergenic	1.118	NA	5	15	0	0	0
rs11695415	2	218138484	T	C	0.1769	1.74163e-07	0.935111	rs56000151	9	AC009492.1	8977	intergenic	0.953	7	5	15	0	0	0
rs60279308	2	218138857	G	C	0.1769	1.56099e-07	0.935111	rs56000151	9	AC009492.1	8604	intergenic	5.922	5	5	15	1	0	0
rs10490758	2	218139894	C	G	0.175	2.90892e-07	0.922243	rs56000151	9	AC009492.1	7567	intergenic	2.158	7	5	15	1	0	0
rs11676136	2	218140435	T	C	0.1759	1.79692e-07	0.928825	rs56000151	9	AC009492.1	7026	intergenic	11.2	5	5	15	1	0	0
rs16857158	2	218142424	A	C	0.1769	2.03236e-07	0.935111	rs56000151	9	AC009492.1	5037	intergenic	1.291	4	1	15	1	0	0
rs4674140	2	218143061	A	G	0.1769	1.76903e-07	0.935111	rs56000151	9	AC009492.1	4400	intergenic	12.12	6	1	15	1	0	0
rs2113825	2	218143731	C	T	0.1789	2.58803e-07	0.93512	rs56000151	9	AC009492.1	3730	intergenic	1.975	NA	2	15	1	0	0
rs10203066	2	218144954	G	A	0.1769	2.16704e-07	0.935111	rs56000151	9	AC009492.1	2507	intergenic	0.886	7	2	15	1	0	0
rs10221930	2	218145707	G	A	0.1769	2.29341e-07	0.935111	rs56000151	9	AC009492.1	1754	intergenic	0.459	7	5	15	1	0	0
rs17181956	2	218146080	C	T	0.1282	5.90308e-06	0.630447	rs56000151	9	AC009492.1	1381	intergenic	15.84	6	2	15	1	0	0
rs10221933	2	218146108	G	C	0.1769	1.67016e-07	0.935111	rs56000151	9	AC009492.1	1353	intergenic	6.574	7	2	15	1	0	0
rs57632285	2	218146354	T	G	0.1769	2.55473e-07	0.935111	rs56000151	9	AC009492.1	1107	intergenic	6.999	5	5	15	1	0	0
rs57794967	2	218146382	A	G	0.1769	2.55473e-07	0.935111	rs56000151	9	AC009492.1	1079	intergenic	2.849	5	5	15	1	0	0
rs11683981	2	218147429	A	G	0.1779	2.65745e-07	0.928413	rs56000151	9	AC009492.1	32	upstream	11.96	4	5	15	1	0	0
rs6713558	2	218148030	C	G	0.1759	1.63317e-07	0.915477	rs56000151	9	AC009492.1	0	ncRNA_intronic	4.366	7	4	15	1	0	0
rs4672891	2	219271530	G	A	0.3738	1.11044e-06	0.669836	rs2303566	10	CTDSP1	865	downstream	7.921	4	1	1	1	1	1
rs56191141	2	219272145	A	G	0.3787	1.78612e-06	0.649977	rs2303566	10	CTDSP1	1480	intergenic	5.271	2b	1	2	1	1	1
rs921968	2	219272294	G	T	0.3936	1.65386e-06	0.623189	rs2303566	10	CTDSP1	1629	intergenic	2.485	NA	1	7	1	1	1
rs62182125	2	219274142	G	A	0.4215	3.30538e-06	0.800607	rs2303566	10	CTDSP1	3477	intergenic	0.684	6	5	15	1	1	1
rs7607369	2	219279097	A	G	0.4125	2.82481e-06	0.841093	rs2303566	10	VIL1	4717	intergenic	2.62	1f	5	15	1	1	1
rs62182127	2	219279588	G	A	0.4125	4.44981e-06	0.841093	rs2303566	10	VIL1	4226	intergenic	0.24	7	5	15	1	1	1
rs12694435	2	219279673	T	G	0.4205	1.36585e-06	0.812018	rs2303566	10	VIL1	4141	intergenic	2.766	6	5	15	1	1	1
rs10189479	2	219287276	C	A	0.4125	4.66964e-06	0.841093	rs2303566	10	VIL1	0	intronic	5.265	1f	1	15	1	1	0
rs2004349	2	219289643	A	G	0.4135	1.71156e-06	0.865919	rs2303566	10	VIL1	0	intronic	3.743	6	4	15	1	1	0
rs3888879	2	219290676	C	T	0.329	3.838e-05	0.602292	rs2303566	10	VIL1	0	intronic	2.978	5	4	15	1	1	0
rs4674305	2	219293326	C	T	0.4085	2.99426e-07	0.91488	rs2303566	10	VIL1	0	intronic	0.14	1f	4	15	1	1	0
rs6720403	2	219294258	A	C	0.3767	4.06881e-06	0.811721	rs2303566	10	VIL1	0	intronic	6.268	1f	4	15	1	1	0
rs3821031	2	219295249	C	T	0.3767	2.24377e-06	0.811721	rs2303566	10	VIL1	0	intronic	0.099	1d	4	15	1	1	0
rs4674307	2	219295835	G	A	0.4066	5.36077e-07	0.915318	rs2303566	10	VIL1	0	UTR3	2.492	6	4	15	1	1	0
2:219296074_CAAA_C	2	219296074	CAAA	C	0.4294	1.54146e-05	0.747575	rs2303566	10	VIL1	0	intronic	2.291	NA	4	15	1	0	0
rs17572485	2	219296545	G	A	0.3767	2.29042e-06	0.811721	rs2303566	10	VIL1	0	intronic	3.462	1f	4	15	1	1	0
rs10932781	2	219297918	G	T	0.4175	3.20794e-07	0.873758	rs2303566	10	VIL1	0	intronic	2.468	6	4	15	1	1	0
rs12618954	2	219298416	G	C	0.3767	2.60084e-06	0.811721	rs2303566	10	VIL1	0	intronic	1.846	6	4	15	1	1	0
rs10439351	2	219298695	G	A	0.3767	1.83653e-06	0.811721	rs2303566	10	VIL1	0	intronic	1.986	7	4	15	1	1	0
2:219299817_ACT_A	2	219299817	ACT	A	0.3777	3.30305e-06	0.81499	rs2303566	10	VIL1	0	intronic	1.835	NA	4	15	1	1	0
rs11682844	2	219300723	G	A	0.4085	5.09576e-07	0.922324	rs2303566	10	VIL1	0	intronic	0.605	5	4	15	1	1	0
rs733925	2	219302466	G	A	0.3777	1.57939e-06	0.814474	rs2303566	10	VIL1	0	intronic	1.28	5	4	15	1	1	0
rs58650092	2	219304851	C	A	0.3797	1.3627e-06	0.813919	rs2303566	10	VIL1	0	intronic	4.71	2b	4	15	1	1	0
rs2305833	2	219305404	G	C	0.4085	3.92478e-07	0.922324	rs2303566	10	VIL1	0	intronic	0.145	4	4	15	1	1	0
rs2384807	2	219308144	C	T	0.4085	2.89271e-07	0.922324	rs2303566	10	VIL1	0	intronic	3.578	NA	4	5	1	1	0
rs28729183	2	219309233	C	T	0.4085	3.32144e-07	0.922324	rs2303566	10	VIL1	0	intronic	0.968	5	4	5	1	1	0
rs4674308	2	219310483	A	C	0.3807	1.31723e-06	0.816696	rs2303566	10	VIL1	0	intronic	2.517	1f	4	5	1	1	1
rs7568926	2	219311515	C	T	0.4085	7.14449e-07	0.922324	rs2303566	10	VIL1	0	intronic	2.511	7	4	5	1	1	1
rs72965103	2	219312469	T	C	0.3777	1.01592e-06	0.81499	rs2303566	10	VIL1	0	intronic	1.153	6	4	5	1	1	1
rs41461846	2	219313354	T	C	0.3767	8.78055e-07	0.812253	rs2303566	10	VIL1	0	intronic	16.16	NA	4	5	1	1	1
rs2178019	2	219316303	G	A	0.4085	7.69717e-07	0.922324	rs2303566	10	VIL1:USP37	00:00:00	UTR3	8.315	NA	4	5	1	1	1
rs3755042	2	219317248	T	C	0.3777	1.45944e-06	0.81499	rs2303566	10	VIL1:USP37	00:00:00	UTR3	3.635	1f	4	5	1	1	1
rs4674310	2	219318078	T	C	0.3777	1.36454e-06	0.81499	rs2303566	10	USP37	0	UTR3	4.084	6	4	5	1	1	1
rs7601872	2	219319885	C	G	0.3777	9.88453e-07	0.81499	rs2303566	10	USP37	0	intronic	2.479	6	4	4	1	1	1
rs3932856	2	219320207	C	A	0.4056	3.71425e-07	0.919406	rs2303566	10	USP37	0	intronic	0.62	6	4	4	1	1	0
2:219321692_CA_C	2	219321692	CA	C	0.3718	7.19407e-07	0.795126	rs2303566	10	USP37	0	intronic	1.633	NA	4	5	1	0	0
rs832810	2	219322430	T	C	0.4085	2.23404e-07	0.922324	rs2303566	10	USP37	0	intronic	4.957	NA	4	5	1	1	0
2:219322762_CA_C	2	219322762	CA	C	0.3807	2.56584e-06	0.816696	rs2303566	10	USP37	0	intronic	8.702	NA	4	5	1	1	0
rs684776	2	219324016	T	C	0.3797	1.00015e-06	0.821044	rs2303566	10	USP37	0	intronic	1.271	7	4	5	1	1	0
rs141283321	2	219326234	G	GA	0.3688	2.50005e-06	0.778929	rs2303566	10	USP37	0	intronic	4.533	NA	4	5	1	1	0
rs12987171	2	219327030	G	C	0.3797	1.4021e-06	0.821044	rs2303566	10	USP37	0	intronic	1.833	7	4	5	1	1	0
rs579610	2	219327582	C	A	0.4056	3.38235e-07	0.919406	rs2303566	10	USP37	0	intronic	10.86	NA	4	5	1	1	0
rs1727106	2	219328577	A	T	0.3797	2.59971e-06	0.821044	rs2303566	10	USP37	0	intronic	1.571	6	4	5	1	1	0
rs548521	2	219328681	C	T	0.4085	3.15492e-07	0.922324	rs2303566	10	USP37	0	intronic	0.347	NA	4	5	1	1	0
rs520095	2	219329485	C	T	0.4085	3.09748e-07	0.922324	rs2303566	10	USP37	0	intronic	1.792	7	4	4	1	1	0
rs664514	2	219329819	A	G	0.3797	1.4021e-06	0.821044	rs2303566	10	USP37	0	intronic	1.09	5	4	5	1	1	0
rs72965126	2	219330189	C	T	0.3777	1.38466e-06	0.81499	rs2303566	10	USP37	0	intronic	2.815	7	4	5	1	1	1
rs564509	2	219333013	C	T	0.4056	3.33916e-07	0.919406	rs2303566	10	USP37	0	intronic	0.093	NA	4	5	1	1	1
rs375501927	2	219334537	CT	C	0.4394	1.06959e-05	0.769252	rs2303566	10	USP37	0	intronic	1.825	NA	4	5	1	0	1
rs511080	2	219334613	G	A	0.4056	3.50625e-07	0.919406	rs2303566	10	USP37	0	intronic	0.233	7	4	5	1	1	1
rs642950	2	219334636	C	T	0.4056	3.47046e-07	0.919406	rs2303566	10	USP37	0	intronic	0.453	7	4	5	1	1	1
rs659185	2	219335935	C	T	0.4085	3.27231e-07	0.922324	rs2303566	10	USP37	0	intronic	2.96	5	2	5	1	1	1
rs10200507	2	219335944	C	A	0.3777	1.45236e-06	0.81499	rs2303566	10	USP37	0	intronic	4.754	5	2	5	1	1	1
rs545779	2	219336108	A	G	0.4056	3.96183e-07	0.919406	rs2303566	10	USP37	0	intronic	14.35	5	2	5	1	1	1
rs570790	2	219336565	A	G	0.4085	3.29215e-07	0.922324	rs2303566	10	USP37	0	intronic	4.365	7	2	5	1	1	1
2:219336759_GA_G	2	219336759	GA	G	0.3976	5.74439e-06	0.74402	rs2303566	10	USP37	0	intronic	0.522	NA	2	5	1	1	1
rs833083	2	219336959	T	A	0.4085	3.32715e-07	0.922324	rs2303566	10	USP37	0	intronic	3.052	1d	2	5	1	1	1
rs833084	2	219337333	A	G	0.3797	1.46242e-06	0.821044	rs2303566	10	USP37	0	intronic	2.183	7	2	5	1	1	1
rs523396	2	219338789	T	G	0.4056	3.55169e-07	0.919406	rs2303566	10	USP37	0	intronic	1.218	6	4	4	1	1	1
rs549026	2	219339283	T	C	0.3797	1.46242e-06	0.821044	rs2303566	10	USP37	0	intronic	4.683	NA	4	4	1	1	1
rs5838701	2	219340648	C	CA	0.3996	8.73647e-06	0.779927	rs2303566	10	USP37	0	intronic	2.914	NA	4	5	1	0	0
rs72965147	2	219341827	A	G	0.3718	2.36243e-06	0.790091	rs2303566	10	USP37	0	intronic	6.461	7	4	5	1	1	0
rs3845835	2	219342284	T	C	0.3777	1.30449e-06	0.81499	rs2303566	10	USP37	0	intronic	17.83	6	4	5	1	1	0
rs72965151	2	219344165	G	T	0.3767	1.69741e-06	0.812253	rs2303566	10	USP37	0	intronic	1.128	7	4	5	1	1	0
rs17462853	2	219345637	T	G	0.3777	1.29906e-06	0.81499	rs2303566	10	USP37	0	intronic	1.963	7	4	4	1	1	0
rs711186	2	219346102	G	A	0.4056	3.55659e-07	0.919406	rs2303566	10	USP37	0	intronic	0.354	6	4	4	1	1	0
rs573555	2	219348888	A	C	0.4085	3.01846e-07	0.922324	rs2303566	10	USP37	0	intronic	0.586	6	4	5	1	1	0
rs2674932	2	219349370	C	A	0.3797	3.25444e-06	0.821044	rs2303566	10	USP37	0	intronic	1.31	6	4	5	1	1	0
rs492400	2	219349752	C	T	0.4076	2.9673e-07	0.926388	rs2303566	10	USP37	0	intronic	0.811	6	4	5	1	1	0
rs7598056	2	219352511	A	C	0.4036	4.5849e-07	0.912492	rs2303566	10	USP37	0	intronic	1.174	6	4	5	1	1	1
rs7571743	2	219352572	C	T	0.3777	1.87165e-06	0.81499	rs2303566	10	USP37	0	intronic	12.1	6	4	5	1	1	1
rs11678428	2	219352598	C	T	0.4046	1.58731e-07	0.908656	rs2303566	10	USP37	0	intronic	0.553	6	4	5	1	1	1
rs10932782	2	219353195	C	T	0.3777	1.86277e-06	0.81499	rs2303566	10	USP37	0	intronic	6.209	6	4	5	1	1	1
rs35945874	2	219354006	A	G	0.3777	1.92888e-06	0.81499	rs2303566	10	USP37	0	intronic	0.837	6	4	5	1	1	1
rs12468043	2	219354197	C	A	0.3777	1.84685e-06	0.81499	rs2303566	10	USP37	0	intronic	0.569	7	4	5	1	1	1
rs832813	2	219354569	T	C	0.3777	2.12045e-06	0.81499	rs2303566	10	USP37	0	intronic	0.072	6	4	5	1	1	1
rs13400327	2	219354856	C	T	0.3757	1.86267e-06	0.808993	rs2303566	10	USP37	0	intronic	0.387	7	4	5	1	1	1
rs626432	2	219355658	C	A	0.3777	1.9231e-06	0.81499	rs2303566	10	USP37	0	intronic	2.233	7	4	4	1	1	1
rs556468	2	219355794	G	A	0.3777	1.92813e-06	0.81499	rs2303566	10	USP37	0	intronic	2.452	6	4	4	1	1	1
rs655441	2	219357545	C	T	0.3777	2.01166e-06	0.81499	rs2303566	10	USP37	0	intronic	0.032	7	4	4	1	1	1
rs496908	2	219357742	A	T	0.4056	1.81141e-06	0.904284	rs2303566	10	USP37	0	intronic	1.033	6	4	4	1	1	1
rs495855	2	219357858	A	G	0.4066	4.5586e-07	0.915318	rs2303566	10	USP37	0	intronic	6.707	6	4	4	1	1	1
rs832817	2	219358603	C	T	0.4036	4.81854e-07	0.912492	rs2303566	10	USP37	0	intronic	1.42	7	4	5	1	1	1
rs678814	2	219359287	T	C	0.4036	4.61622e-07	0.912492	rs2303566	10	USP37	0	intronic	0.578	NA	4	5	1	1	1
rs6710383	2	219359685	T	G	0.3777	1.94313e-06	0.81499	rs2303566	10	USP37	0	intronic	1.225	6	4	4	1	1	1
rs1727107	2	219360065	A	G	0.3777	2.01166e-06	0.81499	rs2303566	10	USP37	0	intronic	0.496	NA	4	4	1	1	1
rs759566014	2	219360962	GCCAAGATCGCA	G	0.4085	5.87008e-07	0.922324	rs2303566	10	USP37	0	intronic	0.819	NA	4	4	1	1	1
rs35377276	2	219364016	C	CA	0.4145	1.50287e-06	0.883505	rs2303566	10	USP37	0	intronic	3.844	NA	4	5	1	1	1
rs639913	2	219365971	A	C	0.3797	1.45292e-06	0.821044	rs2303566	10	USP37	0	intronic	6.239	7	4	5	1	1	1
rs670695	2	219368258	G	C	0.4085	3.28579e-07	0.922324	rs2303566	10	USP37	0	intronic	1.72	7	4	5	1	1	1
rs12617603	2	219369288	A	G	0.3777	1.31182e-06	0.81499	rs2303566	10	USP37	0	intronic	2.346	6	4	5	1	1	1
rs590771	2	219369851	C	T	0.4056	3.42746e-07	0.919406	rs2303566	10	USP37	0	intronic	14.74	7	4	5	1	1	1
2:219370593_GT_G	2	219370593	GT	G	0.3777	2.52846e-06	0.814474	rs2303566	10	USP37	0	intronic	0.937	NA	4	5	1	1	1
rs620049	2	219371764	A	G	0.3797	1.4125e-06	0.821044	rs2303566	10	USP37	0	intronic	0.463	6	4	5	1	1	1
rs535830	2	219372233	C	G	0.4085	3.09891e-07	0.922324	rs2303566	10	USP37	0	intronic	0.303	7	4	5	1	1	1
rs634590	2	219372768	C	A	0.3797	1.4125e-06	0.821044	rs2303566	10	USP37	0	intronic	2.093	6	4	5	1	1	1
rs563268	2	219372912	T	G	0.4085	3.21195e-07	0.922324	rs2303566	10	USP37	0	intronic	1.752	6	4	5	1	1	1
rs636723	2	219373197	A	G	0.3797	1.39475e-06	0.821044	rs2303566	10	USP37	0	intronic	2.634	5	4	5	1	1	1
rs662250	2	219374117	T	A	0.3917	1.28788e-06	0.777004	rs2303566	10	USP37	0	intronic	0.109	6	4	5	1	1	1
rs485975	2	219374250	C	T	0.3797	1.51684e-06	0.821044	rs2303566	10	USP37	0	intronic	0.154	7	4	5	1	1	1
rs514356	2	219375018	C	T	0.3797	1.40722e-06	0.821044	rs2303566	10	USP37	0	intronic	0.034	6	4	5	1	1	1
rs6717433	2	219375711	G	C	0.3767	1.3809e-06	0.812253	rs2303566	10	USP37	0	intronic	0.091	7	4	5	1	1	1
rs833086	2	219375948	C	T	0.4056	3.45279e-07	0.919406	rs2303566	10	USP37	0	intronic	1.042	7	4	5	1	1	1
rs561570	2	219379348	T	A	0.3797	1.37694e-06	0.821044	rs2303566	10	USP37	0	intronic	12.11	6	4	5	1	1	1
rs678218	2	219379709	C	A	0.4085	3.22645e-07	0.922324	rs2303566	10	USP37	0	intronic	1.95	6	5	5	1	1	1
rs533760	2	219381405	T	C	0.3797	1.41399e-06	0.821044	rs2303566	10	USP37	0	intronic	2.117	4	4	5	1	1	1
rs537520	2	219381852	T	C	0.4056	3.467e-07	0.919406	rs2303566	10	USP37	0	intronic	6.246	6	2	5	1	1	1
2:219382152_ACT_A	2	219382152	ACT	A	0.3767	2.88793e-06	0.812253	rs2303566	10	USP37	0	intronic	9.404	NA	2	5	1	1	1
rs586374	2	219383003	A	C	0.4056	3.467e-07	0.919406	rs2303566	10	USP37	0	intronic	8.415	5	2	5	1	1	1
rs585859	2	219383121	C	T	0.4085	3.25256e-07	0.922324	rs2303566	10	USP37	0	intronic	10.53	1f	2	5	1	1	1
rs667251	2	219384384	C	G	0.3797	1.40315e-06	0.821044	rs2303566	10	USP37	0	intronic	0.895	7	4	5	1	1	1
rs711191	2	219386084	T	A	0.4056	3.45112e-07	0.919406	rs2303566	10	USP37	0	intronic	4.864	7	4	5	1	1	1
rs562771246	2	219386761	CT	C	0.4712	5.91108e-06	0.615763	rs2303566	10	USP37	0	intronic	0.813	NA	4	5	1	0	1
rs832802	2	219386899	C	T	0.4056	2.62507e-07	0.919406	rs2303566	10	USP37	0	intronic	1.712	7	4	5	1	1	1
rs598701	2	219387005	G	C	0.4085	3.238e-07	0.922324	rs2303566	10	USP37	0	intronic	5.265	6	4	5	1	1	1
rs599973	2	219387273	C	G	0.3797	3.23498e-06	0.821044	rs2303566	10	USP37	0	intronic	0.632	7	4	5	1	1	1
2:219387497_CCTAT_C	2	219387497	CCTAT	C	0.4085	5.57842e-07	0.922324	rs2303566	10	USP37	0	intronic	1.219	NA	4	5	1	1	1
rs645796	2	219389236	A	G	0.4056	3.3968e-07	0.919406	rs2303566	10	USP37	0	intronic	2.847	7	4	5	1	1	1
rs10179708	2	219390967	T	A	0.3787	1.70009e-06	0.81062	rs2303566	10	USP37	0	intronic	0.257	5	4	5	1	1	1
rs541000	2	219391672	C	T	0.4085	1.14001e-06	0.922324	rs2303566	10	USP37	0	intronic	1.678	7	4	4	1	1	1
rs112241774	2	219391718	A	G	0.3777	5.67626e-06	0.81499	rs2303566	10	USP37	0	intronic	3.906	7	4	4	1	1	1
rs688116	2	219391754	A	G	0.3807	7.10704e-06	0.816696	rs2303566	10	USP37	0	intronic	4.268	7	4	4	1	1	1
rs541860	2	219391755	C	T	0.3797	6.0418e-06	0.821044	rs2303566	10	USP37	0	intronic	2.775	6	4	4	1	1	1
rs545460	2	219392159	A	G	0.4085	3.86276e-07	0.922324	rs2303566	10	USP37	0	intronic	8.508	7	4	4	1	1	1
rs832804	2	219392809	C	T	0.4056	3.33054e-07	0.919406	rs2303566	10	USP37	0	intronic	1.738	7	4	4	1	1	1
rs7603816	2	219396255	C	T	0.3777	1.4338e-06	0.81499	rs2303566	10	USP37	0	intronic	5.527	7	4	4	1	1	1
rs484085	2	219396684	C	T	0.4056	3.02476e-07	0.919406	rs2303566	10	USP37	0	intronic	2.756	6	4	4	1	1	1
2:219397189_CA_C	2	219397189	CA	C	0.3887	1.20982e-06	0.796664	rs2303566	10	USP37	0	intronic	1.291	NA	4	4	1	0	1
rs559722	2	219398159	A	G	0.4056	2.91502e-07	0.919406	rs2303566	10	USP37	0	intronic	0.566	NA	4	5	1	1	1
rs3856548	2	219398164	C	T	0.3797	1.28208e-06	0.813387	rs2303566	10	USP37	0	intronic	2.118	7	4	5	1	1	1
rs13414408	2	219399189	G	A	0.3797	1.19103e-06	0.821044	rs2303566	10	USP37	0	intronic	0.662	7	4	5	1	1	1
rs687747	2	219399627	T	C	0.3797	1.09885e-06	0.821044	rs2303566	10	USP37	0	intronic	6.469	NA	4	5	1	1	1
2:219400577_CA_C	2	219400577	CA	C	0.3976	7.43003e-07	0.816821	rs2303566	10	USP37	0	intronic	1.653	NA	4	5	1	1	0
rs578450	2	219401237	C	T	0.3797	1.09885e-06	0.821044	rs2303566	10	USP37	0	intronic	3.076	NA	4	4	1	1	0
rs552882	2	219401726	G	A	0.4056	2.29088e-07	0.919406	rs2303566	10	USP37	0	intronic	1.127	NA	4	4	1	1	0
rs526134	2	219402371	G	A	0.4056	2.33739e-07	0.919406	rs2303566	10	USP37	0	intronic	3.538	7	4	4	1	1	0
rs523305	2	219402691	T	C	0.3797	1.09885e-06	0.821044	rs2303566	10	USP37	0	intronic	0.616	NA	4	4	1	1	0
rs7583449	2	219403022	A	C	0.3767	1.07312e-06	0.812253	rs2303566	10	USP37	0	intronic	5.286	6	4	4	1	1	0
rs832808	2	219408054	G	A	0.3837	1.26733e-06	0.818519	rs2303566	10	USP37	0	intronic	0.534	NA	4	4	1	1	0
rs646295	2	219408558	A	C	0.4046	2.54232e-07	0.91582	rs2303566	10	USP37	0	intronic	0.138	NA	4	5	1	1	0
rs630858	2	219409689	C	A	0.3797	6.9715e-07	0.821044	rs2303566	10	USP37	0	intronic	2.434	NA	4	4	1	1	0
rs514799	2	219411203	A	G	0.3797	1.22494e-06	0.821044	rs2303566	10	USP37	0	intronic	0.545	NA	4	4	1	1	1
rs588182	2	219412335	C	A	0.3797	1.22494e-06	0.821044	rs2303566	10	USP37	0	intronic	6.745	NA	4	4	1	1	1
rs10205073	2	219412784	C	A	0.3777	1.43926e-06	0.81499	rs2303566	10	USP37	0	intronic	0.112	5	4	4	1	1	1
rs771145436	2	219413459	TG	T	0.4056	2.62693e-07	0.919406	rs2303566	10	USP37	0	intronic	0.707	NA	4	5	1	1	1
rs527247395	2	219414187	CT	C	0.4016	8.62949e-07	0.738293	rs2303566	10	USP37	0	intronic	1.621	NA	4	5	1	1	1
rs797015195	2	219415165	A	AC	0.3817	1.87193e-06	0.813481	rs2303566	10	USP37	0	intronic	3.404	NA	4	5	1	1	1
rs58827325	2	219415166	A	T	0.3817	1.35939e-06	0.813481	rs2303566	10	USP37	0	intronic	0.282	NA	4	5	1	1	1
rs497983	2	219415189	A	G	0.4076	2.28662e-07	0.918697	rs2303566	10	USP37	0	intronic	1.547	NA	4	5	1	1	1
2:219417374_GA_G	2	219417374	GA	G	0.3777	1.44336e-06	0.81499	rs2303566	10	USP37	0	intronic	2.563	NA	4	4	1	1	1
rs35776200	2	219419469	C	CA	0.499	0.000111308	0.615559	rs2303566	10	USP37	0	intronic	0.347	NA	4	5	1	0	1
rs12619347	2	219419935	T	C	0.3767	1.28939e-06	0.812253	rs2303566	10	USP37	0	intronic	1.293	6	2	5	1	1	1
rs748664011	2	219420002	CA	C	0.4085	6.62145e-07	0.922324	rs2303566	10	USP37	0	intronic	0.049	NA	1	5	1	1	0
rs4674314	2	219423520	T	C	0.3777	1.39727e-06	0.81499	rs2303566	10	USP37	0	intronic	9.29	6	4	4	1	1	0
rs642520	2	219423605	G	A	0.3797	1.36291e-06	0.821044	rs2303566	10	USP37	0	intronic	11.63	6	4	4	1	1	0
rs35129465	2	219423724	T	TA	0.4712	5.11403e-05	0.691408	rs2303566	10	USP37	0	intronic	1.604	NA	4	4	1	1	0
rs576901	2	219424364	A	G	0.3797	1.69765e-06	0.821044	rs2303566	10	USP37	0	intronic	3.229	NA	4	4	1	1	0
rs539451	2	219426972	T	C	0.4085	2.70118e-07	0.922324	rs2303566	10	USP37	0	intronic	16.21	6	4	5	1	1	0
rs593888	2	219427597	A	G	0.3797	1.36291e-06	0.821044	rs2303566	10	USP37	0	intronic	4.046	6	4	5	1	1	0
rs11399554	2	219427886	C	CA	0.4583	3.26984e-05	0.753939	rs2303566	10	USP37	0	intronic	1.391	NA	4	5	1	0	0
rs483172	2	219428299	T	C	0.4085	2.46484e-07	0.922324	rs2303566	10	USP37	0	intronic	6.405	1f	1	5	1	1	0
rs490483	2	219429052	A	T	0.3797	1.36291e-06	0.821044	rs2303566	10	USP37	0	intronic	3.318	5	3	5	1	1	0
rs1516086	2	219431535	G	A	0.4085	2.49678e-07	0.922324	rs2303566	10	USP37	0	intronic	6.635	1f	1	5	1	1	1
rs581013	2	219432040	G	T	0.3797	1.40674e-06	0.821044	rs2303566	10	USP37	0	intronic	1.497	5	1	2	1	1	1
rs660432	2	219432127	C	T	0.4085	2.90641e-07	0.922324	rs2303566	10	USP37	0	intronic	7.208	5	1	2	1	1	1
rs471846	2	219432237	C	T	0.4085	2.90641e-07	0.922324	rs2303566	10	USP37	0	intronic	6.783	3a	1	2	1	1	1
rs496674	2	219432569	G	A	0.3797	1.49334e-06	0.821044	rs2303566	10	USP37	0	intronic	7.826	1f	1	1	1	1	1
rs500317	2	219432953	G	C	0.4056	3.34822e-07	0.919406	rs2303566	10	USP37	0	UTR5	7.769	2b	1	1	1	1	1
rs500422	2	219432995	C	A	0.4205	1.62462e-07	0.877539	rs2303566	10	USP37	0	UTR5	8.648	1f	1	1	1	1	1
rs524012	2	219433273	T	G	0.4056	3.11052e-07	0.919406	rs2303566	10	RQCD1	29	upstream	6.563	2a	1	1	1	1	1
rs524902	2	219433357	A	C	0.4085	2.85353e-07	0.922324	rs2303566	10	RQCD1	0	UTR5	14.45	2a	1	1	1	1	1
rs526897	2	219433597	G	A	0.3797	1.53918e-06	0.821044	rs2303566	10	RQCD1	0	UTR5	9.186	1b	1	1	1	1	1
rs689116	2	219433888	C	A	0.4076	2.82456e-07	0.926388	rs2303566	10	RQCD1	0	intronic	9.045	4	1	1	1	1	1
rs532425	2	219434194	A	G	0.3787	1.65158e-06	0.824915	rs2303566	10	RQCD1	0	intronic	7.371	4	1	1	1	1	1
rs532475	2	219434208	C	T	0.4046	3.51495e-07	0.92329	rs2303566	10	RQCD1	0	intronic	10.34	4	1	1	1	1	1
rs508157	2	219435288	G	A	0.4066	3.01755e-07	0.930263	rs2303566	10	RQCD1	0	intronic	3.895	7	1	2	1	1	1
rs34894382	2	219436297	C	CT	0.4453	1.87732e-06	0.792282	rs2303566	10	RQCD1	0	intronic	0.283	NA	1	5	1	0	1
rs36006403	2	219436461	A	AT	0.4702	7.53021e-07	0.699371	rs2303566	10	RQCD1	0	intronic	1.266	NA	1	5	1	0	1
rs623174	2	219436972	A	T	0.4066	3.18688e-07	0.930263	rs2303566	10	RQCD1	0	intronic	0.651	6	1	5	1	1	1
rs522377	2	219437476	T	C	0.4066	2.99447e-07	0.930263	rs2303566	10	RQCD1	0	intronic	4.983	6	3	4	1	1	1
rs523937	2	219437596	G	C	0.3787	1.5522e-06	0.824915	rs2303566	10	RQCD1	0	intronic	12.72	6	3	4	1	1	1
rs4411687	2	219437947	A	C	0.4046	3.66834e-07	0.92329	rs2303566	10	RQCD1	0	intronic	0.998	5	4	5	1	1	1
2:219438041_TA_T	2	219438041	TA	T	0.3956	4.54191e-06	0.758659	rs2303566	10	RQCD1	0	intronic	0.583	NA	4	5	1	0	1
rs13427522	2	219438359	C	T	0.4046	2.62851e-07	0.92329	rs2303566	10	RQCD1	0	intronic	2.943	6	4	5	1	1	1
rs647990	2	219441428	T	C	0.3787	1.73799e-06	0.824915	rs2303566	10	RQCD1	0	intronic	2.371	6	4	5	1	1	1
rs486076	2	219441603	C	T	0.3787	1.73799e-06	0.824915	rs2303566	10	RQCD1	0	intronic	2.483	NA	4	5	1	1	1
rs3755041	2	219442499	A	T	0.3777	1.49977e-06	0.814474	rs2303566	10	RQCD1	0	intronic	9.283	4	2	5	1	1	1
rs562510	2	219443001	A	C	0.3787	1.61065e-06	0.824915	rs2303566	10	RQCD1	0	intronic	3.975	NA	1	5	1	1	1
rs3770216	2	219443717	A	G	0.3767	1.11719e-06	0.818872	rs2303566	10	RQCD1	0	intronic	3.06	6	4	5	1	1	1
rs589967	2	219445165	T	C	0.4046	2.91124e-07	0.92329	rs2303566	10	RQCD1	0	intronic	10.43	NA	4	5	1	1	1
rs556497	2	219446477	G	A	0.4046	2.35517e-07	0.92329	rs2303566	10	RQCD1	0	intronic	1.452	NA	4	4	1	1	1
2:219446813_GA_G	2	219446813	GA	G	0.4066	1.7344e-07	0.930263	rs2303566	10	RQCD1	0	intronic	0.06	NA	4	4	1	0	1
rs776294038	2	219449959	GTCTTACT	G	0.4046	2.10945e-07	0.92329	rs2303566	10	RQCD1	0	intronic	2.088	NA	4	4	1	1	1
rs35720728	2	219450297	C	CA	0.3857	2.4773e-06	0.786996	rs2303566	10	RQCD1	0	intronic	0.114	NA	4	4	1	1	0
rs596076	2	219451015	T	G	0.4066	1.87507e-07	0.930263	rs2303566	10	RQCD1	0	intronic	12.04	NA	4	4	1	1	0
rs673764	2	219453097	C	T	0.4066	1.87507e-07	0.930263	rs2303566	10	RQCD1	0	intronic	1.45	NA	4	4	1	1	0
rs673669	2	219453157	A	G	0.4066	1.87507e-07	0.930263	rs2303566	10	RQCD1	0	intronic	0.027	NA	4	4	1	1	0
rs673262	2	219453236	C	T	0.3787	1.08246e-06	0.824915	rs2303566	10	RQCD1	0	intronic	0.652	NA	4	4	1	1	0
rs36028807	2	219453456	A	AT	0.4672	7.234e-05	0.741575	rs2303566	10	RQCD1	0	intronic	2.031	NA	4	4	1	0	0
2:219454777_GT_G	2	219454777	GT	G	0.3797	1.19145e-06	0.827722	rs2303566	10	RQCD1	0	intronic	0.201	NA	4	4	1	1	0
rs629177	2	219454801	T	G	0.3787	1.04773e-06	0.824915	rs2303566	10	RQCD1	0	intronic	1.011	NA	4	4	1	1	0
rs613539	2	219455967	G	T	0.4066	2.0559e-07	0.930263	rs2303566	10	RQCD1	0	intronic	4.219	6	4	4	1	1	0
rs601462	2	219456417	A	G	0.3787	1.04167e-06	0.824915	rs2303566	10	RQCD1	0	intronic	0.686	NA	4	4	1	1	0
rs600057	2	219456737	A	G	0.4046	2.12583e-07	0.92329	rs2303566	10	RQCD1	0	intronic	3.444	NA	4	4	1	1	0
rs10190250	2	219457731	C	T	0.3767	1.46084e-06	0.818872	rs2303566	10	RQCD1	0	intronic	0.189	7	4	4	1	1	0
rs585185	2	219457741	G	A	0.3787	1.24324e-06	0.824915	rs2303566	10	RQCD1	0	intronic	14.92	NA	4	4	1	1	0
rs538483	2	219458656	T	C	0.4046	2.22504e-07	0.92329	rs2303566	10	RQCD1	0	intronic	6.395	NA	4	4	1	1	0
rs531842900	2	219460127	C	CTTTTTT	0.4145	1.62885e-07	0.891523	rs2303566	10	RQCD1	0	UTR3	3.965	NA	4	4	1	0	1
rs620596	2	219462419	G	A	0.3787	1.0431e-06	0.824915	rs2303566	10	RQCD1	615	downstream	1.697	NA	4	5	1	1	1
rs2577761	2	219462500	G	A	0.3787	1.0431e-06	0.824915	rs2303566	10	RQCD1	696	downstream	0.124	NA	4	5	1	1	1
2:219463170_CA_C	2	219463170	CA	C	0.3877	1.57983e-05	0.747924	rs2303566	10	RQCD1	1366	intergenic	9.864	NA	4	5	1	1	1
rs529474	2	219463283	C	T	0.4066	1.77948e-07	0.930263	rs2303566	10	RQCD1	1479	intergenic	1.472	NA	4	5	1	1	1
rs35437442	2	219463716	C	CT	0.4384	2.53443e-07	0.818062	rs2303566	10	RQCD1	1912	intergenic	0.963	NA	4	5	1	1	1
rs503188	2	219463804	G	A	0.4066	1.76374e-07	0.930263	rs2303566	10	RQCD1	2000	intergenic	0.874	NA	4	5	1	1	1
rs832798	2	219464810	G	A	0.3787	1.05735e-06	0.824915	rs2303566	10	RQCD1	3006	intergenic	0.072	1f	5	5	1	1	1
rs580273	2	219465094	G	A	0.4066	1.72799e-07	0.930263	rs2303566	10	RQCD1	3290	intergenic	8.428	7	5	5	1	1	1
rs620887	2	219465594	C	A	0.3787	1.0431e-06	0.824915	rs2303566	10	RQCD1	3790	intergenic	4.308	6	5	5	1	1	1
rs636402	2	219466859	T	C	0.3797	4.23541e-07	0.827722	rs2303566	10	RQCD1	5055	intergenic	2.37	6	5	5	1	1	1
rs488767	2	219466860	G	T	0.3797	4.47786e-07	0.827722	rs2303566	10	RQCD1	5056	intergenic	1.008	NA	5	5	1	1	1
rs56190215	2	219466989	G	A	0.3757	6.38725e-07	0.816125	rs2303566	10	RQCD1	5185	intergenic	1.544	7	5	5	1	1	1
rs2710247	2	219467508	A	G	0.4066	1.12292e-07	0.930263	rs2303566	10	PLCD4	4979	intergenic	4.135	NA	5	5	1	1	1
2:219467521_CT_C	2	219467521	CT	C	0.3787	3.90316e-07	0.818274	rs2303566	10	PLCD4	4966	intergenic	1.882	NA	5	5	1	0	1
rs2577764	2	219467793	G	A	0.4046	1.32239e-07	0.92329	rs2303566	10	PLCD4	4694	intergenic	1.852	6	5	5	1	1	1
rs630279	2	219469179	T	C	0.3986	8.5572e-08	0.903329	rs2303566	10	PLCD4	3308	intergenic	0.122	5	5	5	1	0	1
rs57246570	2	219469181	T	C	0.3986	8.5572e-08	0.903329	rs2303566	10	PLCD4	3306	intergenic	0.12	5	5	5	1	0	1
rs62191563	2	219469183	T	C	0.3986	8.5572e-08	0.903329	rs2303566	10	PLCD4	3304	intergenic	0.119	5	5	5	1	0	1
rs62191564	2	219469185	T	C	0.3986	8.5572e-08	0.903329	rs2303566	10	PLCD4	3302	intergenic	0.145	5	5	5	1	0	1
2:219469277_ATT_A	2	219469277	ATT	A	0.3926	6.44035e-07	0.876547	rs2303566	10	PLCD4	3210	intergenic	10.95	NA	5	5	1	1	1
rs13431399	2	219469498	G	C	0.3767	6.45925e-07	0.818872	rs2303566	10	PLCD4	2989	intergenic	3.152	7	5	5	1	1	1
rs7575249	2	219471284	A	G	0.3787	5.42557e-07	0.824915	rs2303566	10	PLCD4	1203	intergenic	0.335	6	5	5	1	1	0
rs7562973	2	219471455	T	C	0.3877	1.94193e-07	0.858824	rs2303566	10	PLCD4	1032	intergenic	8.03	6	5	5	1	1	0
rs611203	2	219472325	G	A	0.4046	9.72459e-08	0.92329	rs2303566	10	PLCD4	162	upstream	6.648	4	1	2	1	1	0
rs3731867	2	219472734	G	A	0.3757	5.63628e-07	0.816125	rs2303566	10	PLCD4	0	UTR5	2.646	1f	1	2	1	1	0
rs832805	2	219473737	T	C	0.3787	5.55173e-07	0.824915	rs2303566	10	PLCD4	0	intronic	8.077	7	1	15	1	1	0
rs832806	2	219473914	A	T	0.4175	5.98994e-08	0.887823	rs2303566	10	PLCD4	0	intronic	4.574	6	1	15	1	1	0
2:219478115_CAA_C	2	219478115	CAA	C	0.4334	1.10514e-07	0.954686	rs2303566	10	PLCD4	0	intronic	0.874	NA	5	15	1	0	0
rs591573	2	219478193	C	T	0.3797	6.89698e-07	0.820539	rs2303566	10	PLCD4	0	intronic	1.168	1f	5	15	1	1	0
rs485765	2	219480804	G	C	0.4076	6.57608e-08	0.926177	rs2303566	10	PLCD4	0	intronic	0.315	1b	2	15	1	1	0
rs62191565	2	219482017	C	T	0.4046	1.11635e-07	0.92329	rs2303566	10	PLCD4	0	intronic	0.465	7	4	15	1	1	0
rs658378	2	219483881	T	A	0.4066	7.40151e-08	0.930263	rs2303566	10	PLCD4	0	intronic	1.753	7	4	15	1	1	0
rs56296980	2	219484077	C	G	0.3767	6.8938e-07	0.818872	rs2303566	10	PLCD4	0	intronic	3.317	7	4	15	1	1	0
rs489321	2	219486627	C	A	0.4046	1.14498e-07	0.92329	rs2303566	10	PLCD4	0	intronic	3.724	7	4	15	1	1	0
2:219486802_CAA_C	2	219486802	CAA	C	0.4066	1.49301e-07	0.922776	rs2303566	10	PLCD4	0	intronic	1.273	NA	5	15	1	1	0
rs1850169	2	219487299	A	T	0.4056	8.50135e-08	0.918979	rs2303566	10	PLCD4	0	intronic	2.018	5	4	15	1	1	0
rs832801	2	219488698	G	A	0.4046	1.028e-07	0.92329	rs2303566	10	PLCD4	0	intronic	2.453	NA	4	15	1	1	0
rs552703	2	219488977	T	C	0.3787	6.98219e-07	0.824915	rs2303566	10	PLCD4	0	intronic	4.833	NA	4	15	1	1	0
2:219489773_TGCA_T	2	219489773	TGCA	T	0.3787	9.06382e-07	0.824915	rs2303566	10	PLCD4	0	intronic	5.768	NA	4	5	1	1	0
rs832800	2	219489856	G	A	0.3807	2.34435e-06	0.808521	rs2303566	10	PLCD4	0	intronic	0.054	NA	4	5	1	1	0
rs832799	2	219490111	C	A	0.4046	8.48719e-08	0.92329	rs2303566	10	PLCD4	0	intronic	1.531	NA	4	5	1	1	0
rs612874	2	219492924	T	C	0.4066	6.65926e-08	0.930263	rs2303566	10	PLCD4	0	exonic	11.99	NA	4	5	1	1	0
rs864990	2	219494037	G	A	0.4066	6.03943e-08	0.930263	rs2303566	10	PLCD4	0	intronic	0.715	NA	4	5	1	1	0
rs588770	2	219494638	T	C	0.3787	4.91106e-07	0.824915	rs2303566	10	PLCD4	0	intronic	4.482	NA	4	5	1	1	0
rs7574429	2	219498759	T	G	0.3777	6.4291e-07	0.822134	rs2303566	10	PLCD4	0	intronic	3.392	6	4	4	1	1	0
rs2384950	2	219499719	T	C	0.4036	1.07412e-07	0.919939	rs2303566	10	PLCD4	0	intronic	4.775	7	4	4	1	1	0
rs2278530	2	219501133	G	A	0.4046	6.04501e-08	0.92329	rs2303566	10	PLCD4	0	intronic	9.068	NA	4	4	1	1	0
rs1055816	2	219501328	G	A	0.4066	9.49819e-08	0.930263	rs2303566	10	PLCD4	0	UTR3	8.244	7	4	4	1	1	0
rs2278529	2	219502132	G	A	0.4036	8.23428e-08	0.919939	rs2303566	10	PLCD4	224	downstream	6.69	NA	4	4	1	1	0
rs6708683	2	219504503	G	A	0.4046	2.19299e-07	0.92351	rs2303566	10	ZNF142	0	intronic	1.737	7	4	4	1	1	0
rs6723798	2	219504516	T	C	0.3757	9.4246e-07	0.816647	rs2303566	10	ZNF142	0	intronic	0.618	7	4	4	1	1	0
rs11694090	2	219504695	T	G	0.4066	1.00172e-07	0.930263	rs2303566	10	ZNF142	0	intronic	0.327	6	4	4	1	1	0
rs3845836	2	219504955	C	T	0.4036	8.73188e-08	0.919939	rs2303566	10	ZNF142	0	intronic	3.987	NA	4	4	1	1	0
rs4674317	2	219505755	T	G	0.4066	9.98419e-08	0.930263	rs2303566	10	ZNF142	0	intronic	2.621	7	4	4	1	1	0
rs6716635	2	219506257	G	A	0.4066	4.87233e-08	0.930263	rs2303566	10	ZNF142	0	intronic	0.705	7	4	4	1	1	0
rs3770213	2	219508372	A	T	0.3757	7.50381e-07	0.816125	rs2303566	10	ZNF142	0	exonic	15.11	5	4	4	1	1	0
rs3770214	2	219508988	T	C	0.3777	6.96678e-07	0.822134	rs2303566	10	ZNF142	0	exonic	4.97	6	4	4	1	1	0
rs2230115	2	219509618	C	A	0.4066	1.16612e-07	0.930263	rs2303566	10	ZNF142	0	exonic	15.05	4	4	4	1	1	0
rs4674319	2	219510320	C	T	0.4175	1.00497e-07	0.888223	rs2303566	10	ZNF142	0	intronic	4.516	2b	4	4	1	1	0
rs4674320	2	219510768	A	G	0.4066	9.41646e-08	0.930263	rs2303566	10	ZNF142	0	intronic	0.894	6	4	4	1	1	0
rs4674321	2	219511368	G	A	0.4056	9.16877e-08	0.911716	rs2303566	10	ZNF142	0	intronic	2.457	6	4	4	1	1	0
2:219511730_CAACAG_C	2	219511730	CAACAG	C	0.3757	9.06911e-07	0.816125	rs2303566	10	ZNF142	0	intronic	1.138	NA	4	4	1	1	0
rs776898964	2	219512860	GAC	G	0.4085	1.96141e-07	0.922324	rs2303566	10	ZNF142	0	intronic	1.501	NA	4	4	1	1	0
rs10187066	2	219514759	A	G	0.4066	1.0177e-07	0.930263	rs2303566	10	ZNF142	0	intronic	4.905	1f	4	4	1	1	0
2:219515710_CT_C	2	219515710	CT	C	0.3678	3.4559e-06	0.781369	rs2303566	10	ZNF142	0	intronic	2.567	NA	4	4	1	0	0
rs4674323	2	219517088	T	C	0.4066	1.13618e-07	0.930263	rs2303566	10	ZNF142	0	intronic	13.54	7	4	4	1	1	0
rs34486341	2	219517456	C	CT	0.3777	8.9042e-07	0.822134	rs2303566	10	ZNF142	0	intronic	5.209	NA	4	4	1	1	0
rs6743233	2	219517949	G	C	0.4046	8.97766e-08	0.91582	rs2303566	10	ZNF142	0	intronic	1.31	7	4	4	1	1	0
2:219517981_AAG_A	2	219517981	AAG	A	0.4056	1.96208e-07	0.911972	rs2303566	10	ZNF142	0	intronic	0.653	NA	4	4	1	1	0
2:219517999_CA_C	2	219517999	CA	C	0.4105	1.43704e-07	0.913812	rs2303566	10	ZNF142	0	intronic	1.368	NA	4	4	1	0	0
2:219518298_CA_C	2	219518298	CA	C	0.4085	1.30166e-07	0.876722	rs2303566	10	ZNF142	0	intronic	7.303	NA	4	4	1	0	0
rs56358619	2	219519095	C	CTT	0.4066	2.18766e-07	0.907629	rs2303566	10	ZNF142	0	intronic	1.166	NA	4	4	1	1	0
rs13421421	2	219519286	A	G	0.4046	9.58063e-08	0.91582	rs2303566	10	ZNF142	0	intronic	4.048	7	4	4	1	1	0
2:219519506_TA_T	2	219519506	TA	T	0.4006	1.69154e-07	0.893568	rs2303566	10	ZNF142	0	intronic	0.781	NA	4	4	1	0	0
rs3931102	2	219520405	C	T	0.4056	8.84226e-08	0.926871	rs2303566	10	ZNF142	0	intronic	8.442	7	4	4	1	1	1
2:219521540_CT_C	2	219521540	CT	C	0.4145	2.3173e-06	0.713535	rs2303566	10	ZNF142	0	intronic	0.745	NA	4	4	1	0	1
rs4674324	2	219523433	T	G	0.4066	9.78395e-08	0.930263	rs2303566	10	ZNF142	0	UTR5	3.815	4	1	2	1	1	1
rs3770218	2	219525335	C	T	0.4066	8.28336e-08	0.930263	rs2303566	10	BCS1L	0	intronic	6.033	4	1	7	1	1	1
rs2303561	2	219527005	C	T	0.4066	1.09605e-07	0.930263	rs2303566	10	BCS1L	0	intronic	5.257	6	4	4	1	1	1
rs2243911	2	219529348	C	T	0.4066	9.20945e-08	0.930263	rs2303566	10	RNF25	0	intronic	1.178	5	4	4	1	1	1
rs1968346	2	219530348	C	T	0.3777	8.524e-07	0.822134	rs2303566	10	RNF25	0	intronic	2.136	6	4	4	1	1	0
rs2556384	2	219532903	C	T	0.4066	1.75083e-07	0.930263	rs2303566	10	RNF25	0	intronic	1.378	6	4	4	1	1	0
rs2556385	2	219532905	G	A	0.4066	1.46553e-07	0.930263	rs2303566	10	RNF25	0	intronic	4.594	6	4	4	1	1	0
rs2710246	2	219533894	T	C	0.3787	8.18545e-07	0.824915	rs2303566	10	RNF25	0	intronic	4.216	NA	1	5	1	1	0
rs2556386	2	219534530	C	T	0.4066	1.01111e-07	0.930263	rs2303566	10	RNF25	0	intronic	5.126	6	4	5	1	1	0
rs2241527	2	219537224	G	A	0.3748	7.0304e-07	0.813402	rs2303566	10	STK36	0	intronic	7.218	1f	1	2	1	1	0
rs1344645	2	219538019	G	T	0.4046	1.0856e-07	0.92351	rs2303566	10	STK36	0	intronic	1.277	6	5	5	1	1	0
rs7604319	2	219538799	A	C	0.3748	8.85099e-07	0.813402	rs2303566	10	STK36	0	intronic	11.11	5	4	5	1	1	0
rs2556388	2	219541056	T	C	0.4254	2.57775e-08	1	rs2303566	10	STK36	0	intronic	5.517	7	4	5	1	1	1
rs2710250	2	219543277	A	G	0.4254	2.78807e-08	1	rs2303566	10	STK36	0	intronic	13.85	7	4	5	1	1	1
rs2710251	2	219543433	T	C	0.4254	2.32823e-08	1	rs2303566	10	STK36	0	intronic	6.845	6	2	5	1	1	1
rs2303565	2	219545309	T	C	0.4254	2.31159e-08	1	rs2303566	10	STK36	0	intronic	7.595	7	4	5	1	1	1
rs2912737	2	219545789	A	G	0.4254	2.31159e-08	1	rs2303566	10	STK36	0	intronic	0.546	7	4	5	1	1	1
rs72963905	2	219547027	T	G	0.3757	5.03248e-07	0.816125	rs2303566	10	STK36	0	intronic	2.841	3a	4	5	1	1	1
rs2433738	2	219551036	T	A	0.4254	2.22534e-08	1	rs2303566	10	STK36	0	intronic	0.369	7	4	5	1	1	1
rs2465100	2	219551044	A	T	0.4254	2.37524e-08	1	rs2303566	10	STK36	0	intronic	0.211	7	4	5	1	1	1
rs1344642	2	219555262	G	A	0.4235	2.11942e-08	0.992375	rs2303566	10	STK36	0	exonic	14.07	6	4	4	1	1	1
rs1427445	2	219555573	C	A	0.4254	2.55855e-08	1	rs2303566	10	STK36	0	intronic	3.517	7	4	5	1	1	1
rs2556391	2	219556346	T	C	0.3757	6.55614e-07	0.816125	rs2303566	10	STK36	0	intronic	0.262	7	4	5	1	1	1
rs2303566	2	219557738	G	A	0.4254	1.81642e-08	1	rs2303566	10	STK36	0	intronic	4.532	1f	4	4	1	1	1
rs55996799	2	219558193	C	G	0.3757	4.12122e-07	0.816125	rs2303566	10	STK36	0	intronic	0.123	5	4	4	1	1	1
rs1863704	2	219562675	G	A	0.3757	6.31506e-07	0.816125	rs2303566	10	STK36	0	exonic	1.323	6	4	4	1	1	1
rs35602378	2	219565859	C	CT	0.4105	2.08063e-07	0.944157	rs2303566	10	STK36	0	intronic	4.154	NA	4	5	1	1	1
2:219568998_GTGTT_G	2	219568998	GTGTT	G	0.3757	5.46728e-07	0.816125	rs2303566	10	STK36	1558	intergenic	5.373	NA	5	5	1	1	1
rs567928318	2	219571723	C	CA	0.3857	1.1485e-07	0.828288	rs2303566	10	TTLL4	3844	intergenic	2.28	NA	5	5	1	0	1
rs765485360	2	219572563	CAAAG	C	0.3757	4.48508e-07	0.816125	rs2303566	10	TTLL4	3004	intergenic	1.296	NA	5	5	1	1	1
rs6436066	2	219578361	T	G	0.4264	2.21444e-08	0.988481	rs2303566	10	TTLL4	0	intronic	2.592	5	4	5	1	1	1
rs7586384	2	219582897	T	C	0.4652	4.95195e-07	0.849273	rs2303566	10	TTLL4	0	intronic	4.809	5	4	5	1	1	0
rs1344643	2	219584975	G	C	0.4145	1.00574e-05	0.680993	rs2303566	10	TTLL4	0	intronic	16.65	4	4	5	1	1	0
rs556393446	2	219587079	C	CT	0.4354	1.57785e-06	0.729381	rs2303566	10	TTLL4	0	intronic	0.882	NA	5	5	1	0	0
rs1541777	2	219587291	A	G	0.4652	2.85866e-07	0.849273	rs2303566	10	TTLL4	0	intronic	2.206	NA	5	5	1	1	0
rs4672897	2	219588134	A	G	0.4652	4.55365e-07	0.849273	rs2303566	10	TTLL4	0	intronic	1.031	4	5	5	1	1	0
rs6717107	2	219588697	A	G	0.4652	2.82337e-07	0.849273	rs2303566	10	TTLL4	0	intronic	6.007	7	5	5	1	1	0
rs6746040	2	219588890	G	T	0.4652	2.85051e-07	0.849273	rs2303566	10	TTLL4	0	intronic	6.302	5	5	5	1	1	0
rs35695178	2	219589164	C	T	0.4652	3.02291e-07	0.849273	rs2303566	10	TTLL4	0	intronic	8.859	5	5	5	1	1	0
rs13022583	2	219589175	T	C	0.4652	2.82337e-07	0.849273	rs2303566	10	TTLL4	0	intronic	7.595	5	5	5	1	1	0
rs35594672	2	219589280	T	A	0.4652	2.78584e-07	0.849273	rs2303566	10	TTLL4	0	intronic	4.375	7	5	5	1	1	0
rs6704575	2	219589594	T	C	0.4652	2.82337e-07	0.849273	rs2303566	10	TTLL4	0	intronic	0.635	6	5	5	1	1	0
rs4674326	2	219590419	T	C	0.4652	2.25562e-07	0.849273	rs2303566	10	TTLL4	0	intronic	2.545	6	4	5	1	1	1
rs12694439	2	219590871	A	G	0.4652	2.82337e-07	0.849273	rs2303566	10	TTLL4	0	intronic	6.109	4	4	5	1	1	1
rs6708192	2	219592227	A	G	0.4662	2.27871e-07	0.846635	rs2303566	10	TTLL4	0	intronic	2.634	6	4	5	1	1	1
rs6737386	2	219592322	G	A	0.4662	2.48452e-07	0.846635	rs2303566	10	TTLL4	0	intronic	0.109	5	4	5	1	1	1
rs4674328	2	219593203	T	C	0.4662	2.74292e-07	0.846635	rs2303566	10	TTLL4	0	intronic	0.27	7	4	5	1	1	1
rs4006668	2	219595001	C	T	0.4662	2.9093e-07	0.846635	rs2303566	10	TTLL4	0	intronic	1.585	7	5	5	1	1	1
rs4006669	2	219595160	G	A	0.4672	2.70216e-07	0.837016	rs2303566	10	TTLL4	0	intronic	0.371	6	5	5	1	1	1
rs2891667	2	219595186	A	G	0.4672	2.64686e-07	0.837016	rs2303566	10	TTLL4	0	intronic	0.538	6	5	5	1	1	1
rs4674329	2	219595507	A	G	0.4662	3.11494e-07	0.846635	rs2303566	10	TTLL4	0	intronic	0.576	7	4	5	1	1	1
rs4674330	2	219595710	T	C	0.4662	2.9093e-07	0.846635	rs2303566	10	TTLL4	0	intronic	3.058	5	1	5	1	1	1
rs58022493	2	219595844	A	AT	0.4662	2.65294e-07	0.846635	rs2303566	10	TTLL4	0	intronic	0.078	NA	1	5	1	0	1
rs4674331	2	219595932	G	A	0.4155	8.86957e-06	0.678289	rs2303566	10	TTLL4	0	intronic	0.448	6	1	5	1	1	1
rs6753308	2	219596107	G	C	0.4662	2.93779e-07	0.846635	rs2303566	10	TTLL4	0	intronic	2.177	5	1	5	1	1	1
rs6436069	2	219597185	T	C	0.4662	2.9093e-07	0.846635	rs2303566	10	TTLL4	0	intronic	2.718	5	2	7	1	1	1
rs6436070	2	219597960	A	G	0.4662	3.31011e-07	0.846635	rs2303566	10	TTLL4	0	intronic	0.575	7	2	5	1	1	1
rs6436071	2	219598041	A	T	0.4662	2.56215e-07	0.846635	rs2303566	10	TTLL4	0	intronic	0.508	5	2	5	1	1	1
rs6761437	2	219598092	G	A	0.4662	4.96764e-07	0.846635	rs2303566	10	TTLL4	0	intronic	4.865	5	2	5	1	1	1
rs6436072	2	219598095	C	T	0.4662	3.9602e-07	0.846635	rs2303566	10	TTLL4	0	intronic	0.482	5	2	5	1	1	1
rs11896209	2	219599268	G	A	0.4652	2.93508e-07	0.849273	rs2303566	10	TTLL4	0	intronic	0.151	1f	2	5	1	1	1
rs2059717	2	219600316	A	T	0.4662	2.76789e-07	0.846635	rs2303566	10	TTLL4	0	intronic	5.267	1f	4	5	1	1	0
rs13390199	2	219600435	A	G	0.4662	2.84264e-07	0.846635	rs2303566	10	TTLL4	0	intronic	2.035	7	4	5	1	1	0
rs147204450	2	219601314	C	CT	0.4145	8.19606e-06	0.675529	rs2303566	10	TTLL4	0	intronic	9.365	NA	4	5	1	1	0
rs7573999	2	219601392	A	G	0.4662	2.69565e-07	0.846635	rs2303566	10	TTLL4	0	intronic	5.455	5	4	5	1	1	0
rs3731877	2	219602499	G	C	0.4662	2.89417e-07	0.846635	rs2303566	10	TTLL4	0	exonic	17.58	6	4	4	1	1	0
rs3731876	2	219602819	G	A	0.4662	2.19486e-07	0.846635	rs2303566	10	TTLL4	0	exonic	0.784	NA	4	4	1	1	0
rs4674332	2	219604326	T	C	0.4125	1.18819e-05	0.662606	rs2303566	10	TTLL4	0	intronic	6.22	6	4	4	1	1	0
rs7562426	2	219605118	G	A	0.4662	2.36209e-07	0.846635	rs2303566	10	TTLL4	0	intronic	2.711	6	4	4	1	1	0
rs6726728	2	219605641	T	C	0.4662	2.28005e-07	0.846635	rs2303566	10	TTLL4	0	intronic	3.965	6	4	4	1	1	0
rs1079177	2	219605929	G	A	0.4662	2.28503e-07	0.846635	rs2303566	10	TTLL4	0	intronic	2.542	7	4	4	1	1	0
rs755112	2	219606052	C	T	0.4662	1.98165e-07	0.846635	rs2303566	10	TTLL4	0	intronic	1.371	6	4	4	1	1	0
rs1554623	2	219606177	C	T	0.4662	2.23862e-07	0.846635	rs2303566	10	TTLL4	0	intronic	2.465	NA	4	4	1	1	0
rs1554622	2	219606218	T	G	0.4662	1.97625e-07	0.846635	rs2303566	10	TTLL4	0	intronic	7.005	6	4	4	1	1	0
rs1078803	2	219606538	C	A	0.4662	2.09796e-07	0.846635	rs2303566	10	TTLL4	0	intronic	0.342	NA	4	5	1	1	0
rs7595901	2	219606931	A	G	0.4662	1.97625e-07	0.846635	rs2303566	10	TTLL4	0	intronic	5.379	5	4	5	1	1	0
rs7599568	2	219607819	A	G	0.4662	2.09796e-07	0.846635	rs2303566	10	TTLL4	0	intronic	3.896	4	4	5	1	1	0
rs2042803	2	219608654	A	G	0.4662	2.35936e-07	0.846635	rs2303566	10	TTLL4	0	intronic	3.811	7	4	5	1	1	0
rs3755045	2	219609162	T	G	0.4662	2.20307e-07	0.846635	rs2303566	10	TTLL4	0	intronic	0.23	NA	2	5	1	1	0
rs2037622	2	219609440	T	C	0.4662	2.36017e-07	0.846635	rs2303566	10	TTLL4	0	intronic	2.145	NA	2	5	1	1	0
rs2272191	2	219609776	G	A	0.4662	2.35468e-07	0.846635	rs2303566	10	TTLL4	0	intronic	3.046	NA	2	5	1	1	0
rs2272190	2	219609995	G	C	0.4662	2.19779e-07	0.846635	rs2303566	10	TTLL4	0	intronic	2.638	2b	2	4	1	1	0
rs2272189	2	219610322	G	A	0.4662	1.80846e-07	0.846635	rs2303566	10	TTLL4	0	intronic	5.744	NA	2	4	1	1	1
rs586194	2	219610433	A	G	0.4672	2.6282e-07	0.851079	rs2303566	10	TTLL4	0	exonic	15.2	2b	2	4	1	1	1
rs6729341	2	219611434	T	G	0.4672	2.35368e-07	0.851079	rs2303566	10	TTLL4	0	intronic	4.951	5	2	4	1	1	1
rs2272188	2	219612282	A	G	0.4662	2.19712e-07	0.846635	rs2303566	10	TTLL4	0	intronic	2.967	NA	3	4	1	1	1
rs6722216	2	219613249	G	A	0.4662	2.46074e-07	0.846635	rs2303566	10	TTLL4	0	intronic	1.676	7	4	4	1	1	1
rs746171621	2	219615878	CTCATGTTTGGCTCTG	C	0.4632	1.18662e-07	0.834613	rs2303566	10	TTLL4	0	intronic	6.106	NA	4	4	1	1	1
rs608047	2	219615910	G	T	0.4672	2.92406e-07	0.851079	rs2303566	10	TTLL4	0	intronic	3.518	1f	4	4	1	1	1
rs6733892	2	219616002	C	A	0.4632	2.73138e-07	0.834613	rs2303566	10	TTLL4	0	intronic	0.208	5	4	4	1	1	1
rs6708650	2	219616681	A	G	0.4642	3.6582e-07	0.831378	rs2303566	10	TTLL4	0	intronic	2.523	7	4	4	1	1	1
rs6436073	2	219618237	A	C	0.4672	2.3191e-07	0.851079	rs2303566	10	TTLL4	0	intronic	5.116	7	4	4	1	1	1
rs6757772	2	219618497	T	G	0.4672	2.46074e-07	0.851079	rs2303566	10	TTLL4	0	intronic	0.815	6	4	4	1	1	1
rs55900247	2	219618708	T	C	0.4155	7.19384e-06	0.67932	rs2303566	10	TTLL4	0	intronic	6.644	6	4	4	1	1	1
rs3770220	2	219619550	C	T	0.4672	2.29754e-07	0.851079	rs2303566	10	TTLL4	0	UTR3	6.226	NA	3	4	1	1	1
rs3770219	2	219619766	T	C	0.4682	2.29754e-07	0.847891	rs2303566	10	TTLL4	0	UTR3	3.407	NA	2	4	1	1	1
rs3821035	2	219620223	T	G	0.4672	2.29754e-07	0.851079	rs2303566	10	TTLL4	83	downstream	4.372	NA	2	4	1	1	1
rs13412324	2	219620521	T	C	0.4672	2.29754e-07	0.851079	rs2303566	10	TTLL4	381	downstream	4.735	4	2	4	1	1	1
rs7599365	2	219620566	G	A	0.4672	2.46074e-07	0.851079	rs2303566	10	TTLL4	426	downstream	5.546	2a	2	4	1	1	1
rs7582329	2	219620909	C	T	0.4672	2.29754e-07	0.851079	rs2303566	10	TTLL4	769	downstream	5.235	4	2	5	1	1	1
rs12611632	2	219621258	C	T	0.4672	2.17319e-07	0.851079	rs2303566	10	TTLL4	1118	intergenic	5.272	7	2	5	1	1	1
rs12612395	2	219621642	G	C	0.4672	2.31052e-07	0.851079	rs2303566	10	TTLL4	1502	intergenic	1.431	4	2	5	1	1	1
rs692049	2	219622778	G	A	0.4672	2.95846e-07	0.851079	rs2303566	10	TTLL4	2638	intergenic	2.556	5	4	5	1	1	1
rs4674334	2	219622811	T	C	0.4155	6.38591e-06	0.67932	rs2303566	10	TTLL4	2671	intergenic	2.358	5	4	5	1	1	1
rs4674335	2	219623090	A	G	0.4672	2.46074e-07	0.851079	rs2303566	10	TTLL4	2950	intergenic	0.627	7	4	5	1	1	1
rs12613545	2	219623504	C	T	0.4672	2.29754e-07	0.851079	rs2303566	10	TTLL4	3364	intergenic	4.113	5	4	5	1	1	1
rs7593544	2	219623734	G	A	0.4672	2.3191e-07	0.851079	rs2303566	10	TTLL4	3594	intergenic	1.507	6	4	5	1	1	1
rs7594046	2	219624170	G	A	0.4672	2.061e-07	0.851079	rs2303566	10	TTLL4	4030	intergenic	0.774	6	4	5	1	1	1
rs7567622	2	219624549	A	T	0.4672	2.04184e-07	0.851079	rs2303566	10	TTLL4	4409	intergenic	3.656	5	4	15	1	1	1
rs12694440	2	219624933	G	A	0.4672	2.46074e-07	0.851079	rs2303566	10	TTLL4	4793	intergenic	3.726	6	5	15	1	1	1
rs35358516	2	219625723	A	C	0.4672	2.46074e-07	0.851079	rs2303566	10	TTLL4	5583	intergenic	0.567	5	5	15	1	1	1
rs56249267	2	219625864	T	G	0.4155	6.91216e-06	0.67932	rs2303566	10	TTLL4	5724	intergenic	3.808	6	5	15	1	1	1
rs6752977	2	219626067	C	T	0.4672	2.46074e-07	0.851079	rs2303566	10	TTLL4	5927	intergenic	0.26	7	5	15	1	1	1
rs1529382	2	219626489	C	T	0.4672	2.46153e-07	0.851079	rs2303566	10	TTLL4	6349	intergenic	1.927	6	5	15	1	1	1
rs7605055	2	219627050	G	C	0.4672	2.29873e-07	0.851079	rs2303566	10	TTLL4	6910	intergenic	1.458	7	5	15	1	1	1
rs13408305	2	219628183	G	A	0.4672	2.10972e-07	0.851079	rs2303566	10	TTLL4	8043	intergenic	2.473	7	5	15	1	1	1
rs13382651	2	219628191	A	G	0.4672	2.22202e-07	0.851079	rs2303566	10	TTLL4	8051	intergenic	3.975	7	5	15	1	1	1
rs13408427	2	219628389	C	T	0.4672	2.66104e-07	0.851079	rs2303566	10	TTLL4	8249	intergenic	7.088	7	5	15	1	1	1
rs35189512	2	219628759	T	C	0.4672	2.66104e-07	0.851079	rs2303566	10	TTLL4	8619	intergenic	1.196	7	5	15	1	1	1
rs6723334	2	219629303	T	C	0.4672	2.82283e-07	0.851079	rs2303566	10	TTLL4	9163	intergenic	8.014	1f	5	15	1	1	1
rs6726695	2	219629738	T	G	0.4672	2.15327e-07	0.851079	rs2303566	10	TTLL4	9598	intergenic	2.277	6	5	15	1	1	1
rs13428906	2	219630207	T	C	0.4672	2.49985e-07	0.851079	rs2303566	10	TTLL4	10067	intergenic	2.761	6	5	15	0	1	1
rs62191658	2	219630294	A	G	0.4672	2.57252e-07	0.851079	rs2303566	10	TTLL4	10154	intergenic	0.397	6	5	15	0	1	1
rs62191659	2	219630510	C	T	0.4672	2.67398e-07	0.851079	rs2303566	10	TTLL4	10370	intergenic	15.94	6	5	15	0	1	1
rs62193260	2	219630525	C	T	0.4672	2.38261e-07	0.851079	rs2303566	10	TTLL4	10385	intergenic	16.24	6	5	15	0	1	1
rs691625	2	219630565	C	T	0.4672	3.06016e-07	0.851079	rs2303566	10	TTLL4	10425	intergenic	1.227	NA	5	15	0	1	1
rs7573075	2	219630666	A	G	0.4672	2.67545e-07	0.851079	rs2303566	10	TTLL4	10526	intergenic	0.993	5	5	15	0	1	1
rs377566321	2	219630773	CA	C	0.4115	0.000612119	0.632998	rs2303566	10	TTLL4	10633	intergenic	1.847	NA	5	15	0	0	1
rs6751527	2	219630965	C	G	0.4125	1.00934e-05	0.663688	rs2303566	10	TTLL4	10825	intergenic	8.423	1f	5	15	0	1	1
rs140205758	2	219631038	T	TTTTA	0.4672	2.29777e-07	0.851079	rs2303566	10	TTLL4	10898	intergenic	1.959	NA	5	15	0	1	1
rs6436074	2	219631219	G	A	0.4672	2.49854e-07	0.851079	rs2303566	10	TTLL4	11079	intergenic	1.781	6	5	15	0	1	1
rs56200903	2	219631297	G	A	0.4135	1.26049e-05	0.666374	rs2303566	10	TTLL4	11157	intergenic	6.495	6	5	15	0	1	1
rs34677890	2	219631363	C	CT	0.4662	3.92393e-07	0.846635	rs2303566	10	TTLL4	11223	intergenic	0.942	NA	5	15	0	1	1
rs11901670	2	219631436	A	G	0.4672	2.39675e-07	0.851079	rs2303566	10	TTLL4	11296	intergenic	4.216	7	5	15	0	1	1
rs7574007	2	219631503	A	G	0.4672	2.39675e-07	0.851079	rs2303566	10	TTLL4	11363	intergenic	0.948	6	5	15	0	1	1
rs7577018	2	219631855	A	T	0.4672	2.52862e-07	0.851079	rs2303566	10	TTLL4	11715	intergenic	3.789	5	5	15	0	1	1
rs7603812	2	219631960	G	A	0.4135	1.10885e-05	0.666374	rs2303566	10	TTLL4	11820	intergenic	8.012	7	5	15	0	1	1
rs7603912	2	219632002	G	T	0.4672	2.45241e-07	0.851079	rs2303566	10	TTLL4	11862	intergenic	5.211	6	5	15	0	1	1
rs34747063	2	219632237	T	G	0.4672	2.36969e-07	0.851079	rs2303566	10	TTLL4	12097	intergenic	2.556	6	5	15	0	0	1
rs34030330	2	219632288	C	T	0.4672	2.39675e-07	0.851079	rs2303566	10	TTLL4	12148	intergenic	10.49	6	5	15	0	1	1
2:219632608_TA_T	2	219632608	TA	T	0.4612	2.38191e-06	0.834797	rs2303566	10	TTLL4	12468	intergenic	1.211	NA	5	15	0	1	1
rs142506450	2	219632722	C	G	0.4612	3.03166e-07	0.834797	rs2303566	10	TTLL4	12582	intergenic	11.48	7	5	15	0	1	1
rs78355007	2	219632741	G	A	0.4612	3.03166e-07	0.834797	rs2303566	10	TTLL4	12601	intergenic	9.682	6	5	15	0	1	1
rs141941813	2	219632749	A	C	0.4612	3.03166e-07	0.834797	rs2303566	10	TTLL4	12609	intergenic	8.458	6	5	15	0	1	1
rs4674336	2	219632820	A	G	0.4672	2.39675e-07	0.851079	rs2303566	10	TTLL4	12680	intergenic	9.169	6	5	15	0	1	1
rs690992	2	219633071	T	G	0.4781	3.24353e-07	0.813754	rs2303566	10	TTLL4	12931	intergenic	3.795	NA	5	15	0	1	1
rs690991	2	219633073	T	G	0.4781	3.24353e-07	0.813754	rs2303566	10	TTLL4	12933	intergenic	3.977	NA	5	15	0	1	1
rs4672900	2	219633181	T	C	0.4672	2.56777e-07	0.851079	rs2303566	10	TTLL4	13041	intergenic	3.011	6	5	15	0	1	1
rs7355239	2	219633815	C	T	0.4672	2.80117e-07	0.851079	rs2303566	10	CYP27A1	12656	intergenic	5.205	6	5	15	0	1	1
rs6710473	2	219634722	G	A	0.4672	2.23685e-07	0.851079	rs2303566	10	CYP27A1	11749	intergenic	2.314	7	5	15	0	1	1
rs13000149	2	219635488	C	T	0.4662	3.7097e-07	0.846635	rs2303566	10	CYP27A1	10983	intergenic	8.441	7	5	15	0	1	1
rs752670061	2	219635500	TTTTTGCAGTG	T	0.4672	4.75387e-07	0.851079	rs2303566	10	CYP27A1	10971	intergenic	7.262	NA	5	15	0	1	1
2:219636099_CT_C	2	219636099	CT	C	0.4672	2.3113e-07	0.851079	rs2303566	10	CYP27A1	10372	intergenic	1.968	NA	5	15	0	1	1
rs6436078	2	219636184	G	C	0.4672	3.49158e-07	0.851079	rs2303566	10	CYP27A1	10287	intergenic	6.534	7	5	15	0	1	1
rs4672901	2	219636786	T	C	0.4672	2.84141e-07	0.851079	rs2303566	10	CYP27A1	9685	intergenic	2.979	6	5	15	1	1	1
rs4674337	2	219636903	T	C	0.4672	2.84141e-07	0.851079	rs2303566	10	CYP27A1	9568	intergenic	4.484	6	5	15	1	1	1
rs6436081	2	219637884	A	G	0.4672	2.86774e-07	0.851079	rs2303566	10	CYP27A1	8587	intergenic	3.315	5	4	15	1	1	1
rs13020683	2	219638265	C	T	0.4672	3.7838e-07	0.851079	rs2303566	10	CYP27A1	8206	intergenic	0.789	6	4	15	1	1	1
rs56923478	2	219638539	A	G	0.4672	2.94786e-07	0.851079	rs2303566	10	CYP27A1	7932	intergenic	0.674	7	4	15	1	1	1
rs6727147	2	219639024	G	A	0.4672	2.10605e-07	0.851079	rs2303566	10	CYP27A1	7447	intergenic	1.693	7	4	15	1	1	1
rs6436082	2	219639430	A	G	0.4672	2.35188e-07	0.851079	rs2303566	10	CYP27A1	7041	intergenic	12.41	5	4	15	1	1	1
rs6436083	2	219639719	C	T	0.4672	1.91822e-07	0.851079	rs2303566	10	CYP27A1	6752	intergenic	3.718	7	5	15	1	1	1
rs6436084	2	219639782	A	G	0.4672	2.15971e-07	0.851079	rs2303566	10	CYP27A1	6689	intergenic	4.781	7	5	15	1	1	1
rs6745700	2	219639862	T	C	0.4672	2.18251e-07	0.851079	rs2303566	10	CYP27A1	6609	intergenic	2.905	6	5	15	1	1	1
rs6436085	2	219640025	G	A	0.4672	2.73536e-07	0.851079	rs2303566	10	CYP27A1	6446	intergenic	2.015	7	5	15	1	1	1
rs6436086	2	219640125	T	C	0.4682	2.15531e-07	0.847891	rs2303566	10	CYP27A1	6346	intergenic	0.684	7	5	15	1	1	1
rs36015825	2	219640515	A	ATATT	0.4642	3.76627e-07	0.839012	rs2303566	10	CYP27A1	5956	intergenic	1.156	NA	5	15	1	0	1
rs690882	2	219640620	T	C	0.4682	3.27791e-07	0.848486	rs2303566	10	CYP27A1	5851	intergenic	2.707	NA	5	15	1	1	1
rs7599945	2	219641528	G	T	0.4672	3.20371e-07	0.851079	rs2303566	10	CYP27A1	4943	intergenic	0.342	5	2	15	1	1	1
rs7603709	2	219642601	G	A	0.4672	3.50983e-07	0.851079	rs2303566	10	CYP27A1	3870	intergenic	5.609	1f	5	15	1	1	1
rs72966020	2	219642620	C	G	0.4125	1.72301e-05	0.663688	rs2303566	10	CYP27A1	3851	intergenic	2.312	5	5	15	1	1	1
rs7580147	2	219643036	A	G	0.4662	4.24369e-07	0.846635	rs2303566	10	CYP27A1	3435	intergenic	8.487	5	5	15	1	1	1
rs36059954	2	219643266	G	T	0.4682	4.28383e-07	0.847891	rs2303566	10	CYP27A1	3205	intergenic	6.286	7	5	15	1	1	1
rs35422637	2	219643317	C	T	0.4682	4.26681e-07	0.847891	rs2303566	10	CYP27A1	3154	intergenic	2.626	7	5	15	1	1	1
rs12614206	2	219644625	T	G	0.3708	1.6199e-05	0.722972	rs2303566	10	CYP27A1	1846	intergenic	1.928	5	5	15	1	1	1
rs6436087	2	219645462	G	A	0.4672	1.10489e-06	0.851079	rs2303566	10	CYP27A1	1009	intergenic	0.022	7	5	15	1	1	1
rs6725488	2	219645477	T	C	0.4672	1.11552e-06	0.851079	rs2303566	10	CYP27A1	994	intergenic	2.896	6	5	15	1	1	1
rs6710529	2	219645553	G	A	0.4672	4.56373e-07	0.851079	rs2303566	10	CYP27A1	918	upstream	0.304	5	5	15	1	1	1
2:219646350_TA_T	2	219646350	TA	T	0.4692	2.76778e-07	0.844139	rs2303566	10	CYP27A1	121	upstream	7.18	NA	1	1	1	0	1
rs4674338	2	219647487	G	A	0.4145	1.78002e-05	0.659653	rs2303566	10	CYP27A1	0	intronic	6.33	1b	1	1	1	1	1
rs933994	2	219650616	C	T	0.4672	4.71638e-07	0.838321	rs2303566	10	CYP27A1	0	intronic	0.71	1f	2	15	1	1	1
rs933995	2	219650718	G	A	0.4682	5.29102e-07	0.842106	rs2303566	10	CYP27A1	0	intronic	2.5	7	2	15	1	1	1
rs17470271	2	219651995	A	T	0.4155	1.64827e-05	0.662306	rs2303566	10	CYP27A1	0	intronic	2.404	6	5	15	1	1	1
rs17573724	2	219652141	T	A	0.4155	2.14232e-05	0.662306	rs2303566	10	CYP27A1	0	intronic	4.37	7	5	15	1	1	1
rs17573731	2	219652153	T	C	0.4155	1.91217e-05	0.662306	rs2303566	10	CYP27A1	0	intronic	6.381	7	5	15	1	1	1
rs7594289	2	219652286	A	G	0.4145	1.49037e-05	0.659653	rs2303566	10	CYP27A1	0	intronic	0.751	7	5	15	1	1	1
rs7568196	2	219652373	G	A	0.4056	1.25843e-05	0.626977	rs2303566	10	CYP27A1	0	intronic	5.002	7	5	15	1	1	1
rs141407211	2	219652424	C	CCCTCTTACCTG	0.4145	3.4516e-05	0.659653	rs2303566	10	CYP27A1	0	intronic	1.311	NA	5	15	1	1	1
rs7582193	2	219652532	T	C	0.4145	1.66997e-05	0.659653	rs2303566	10	CYP27A1	0	intronic	4.778	6	5	15	1	1	1
rs55983650	2	219654932	T	C	0.4155	1.52932e-05	0.657145	rs2303566	10	CYP27A1	0	intronic	1.997	6	4	15	1	1	1
rs62193298	2	219655211	T	G	0.4155	1.53256e-05	0.657145	rs2303566	10	CYP27A1	0	intronic	7.278	6	4	15	1	1	1
rs72966038	2	219656190	G	A	0.4235	2.95494e-06	0.632038	rs2303566	10	CYP27A1	0	intronic	0.153	7	5	15	1	1	1
rs7599984	2	219656713	T	G	0.4155	1.5517e-05	0.657145	rs2303566	10	CYP27A1	0	intronic	4.329	6	5	15	1	1	1
rs7559490	2	219656867	A	T	0.4155	1.17079e-05	0.657145	rs2303566	10	CYP27A1	0	intronic	1.176	6	5	15	1	1	1
rs7559629	2	219657013	A	T	0.4155	1.59342e-05	0.657145	rs2303566	10	CYP27A1	0	intronic	2.616	7	5	15	1	1	1
rs2195088	2	219657838	A	G	0.4642	6.38638e-07	0.819579	rs2303566	10	CYP27A1	0	intronic	1.999	NA	5	15	1	1	1
rs12987009	2	219658170	A	T	0.4284	1.5053e-05	0.618381	rs2303566	10	CYP27A1	0	intronic	9.942	7	5	15	1	1	1
rs6741592	2	219658609	C	T	0.4891	3.60488e-06	0.697168	rs2303566	10	CYP27A1	0	intronic	2.236	6	4	15	1	1	1
rs4674339	2	219659787	C	G	0.494	2.25587e-05	0.658468	rs2303566	10	CYP27A1	0	intronic	7.888	5	5	15	1	1	1
rs4674340	2	219659799	A	G	0.494	2.16525e-05	0.658468	rs2303566	10	CYP27A1	0	intronic	10.2	5	5	15	1	1	1
rs4674341	2	219659911	A	G	0.494	1.84497e-05	0.670782	rs2303566	10	CYP27A1	0	intronic	5.287	6	5	15	1	1	1
rs4674342	2	219660064	T	C	0.494	1.85591e-05	0.670782	rs2303566	10	CYP27A1	0	intronic	5.047	7	5	15	1	1	0
rs4674343	2	219660346	A	G	0.496	1.81574e-05	0.662678	rs2303566	10	CYP27A1	0	intronic	11.18	6	5	15	1	1	0
rs13027908	2	219660374	T	C	0.494	1.63663e-05	0.670782	rs2303566	10	CYP27A1	0	intronic	11.26	7	5	15	1	1	0
rs13002060	2	219660394	G	T	0.494	1.71642e-05	0.670782	rs2303566	10	CYP27A1	0	intronic	8.325	7	5	15	1	1	0
rs12694441	2	219661055	C	A	0.496	1.78384e-05	0.662678	rs2303566	10	CYP27A1	0	intronic	10.36	7	5	15	1	1	0
rs7599010	2	219661840	T	C	0.493	1.3656e-05	0.668068	rs2303566	10	CYP27A1	0	intronic	6.09	6	5	15	1	1	0
rs7585234	2	219661967	C	T	0.495	1.88306e-05	0.659946	rs2303566	10	CYP27A1	0	intronic	1.832	7	5	15	1	1	0
rs13034391	2	219662889	C	A	0.496	1.6494e-05	0.662678	rs2303566	10	CYP27A1	0	intronic	1.537	6	5	15	1	1	0
rs6740004	2	219663153	G	A	0.496	1.64935e-05	0.662678	rs2303566	10	CYP27A1	0	intronic	3.841	7	5	15	1	1	0
rs12694442	2	219663599	T	C	0.4891	2.47348e-05	0.653634	rs2303566	10	CYP27A1	0	intronic	0.896	7	5	15	1	1	0
rs7566656	2	219664519	A	G	0.493	3.93326e-05	0.615503	rs2303566	10	CYP27A1	0	intronic	10.24	6	2	15	1	1	0
rs4646535	2	219664663	C	T	0.493	3.11314e-05	0.615503	rs2303566	10	CYP27A1	0	intronic	3.423	5	2	15	1	1	0
rs12694443	2	219664977	G	T	0.493	3.99159e-05	0.615503	rs2303566	10	CYP27A1	0	intronic	2.922	5	4	15	1	1	0
rs12623007	2	219665335	T	C	0.493	4.40896e-05	0.615503	rs2303566	10	CYP27A1	0	intronic	7.017	6	5	15	1	1	0
rs12623740	2	219665715	T	A	0.4901	3.82506e-05	0.626849	rs2303566	10	CYP27A1	0	intronic	1.204	7	4	15	1	1	0
rs7600248	2	219665963	G	A	0.493	3.97064e-05	0.615503	rs2303566	10	CYP27A1	0	intronic	2.349	1f	4	15	1	1	0
rs7561400	2	219666182	T	C	0.493	3.97064e-05	0.615503	rs2303566	10	CYP27A1	0	intronic	0.799	6	4	15	1	1	0
rs11412507	2	219666228	C	CA	0.494	5.79198e-05	0.609564	rs2303566	10	CYP27A1	0	intronic	4.087	NA	5	15	1	1	0
rs13032993	2	219666377	T	C	0.493	3.27459e-05	0.615503	rs2303566	10	CYP27A1	0	intronic	0.833	5	5	15	1	1	0
rs13033409	2	219666509	T	G	0.493	4.28428e-05	0.615503	rs2303566	10	CYP27A1	0	intronic	1.584	6	5	15	1	1	0
rs13013510	2	219667227	A	G	0.4901	3.66351e-05	0.626849	rs2303566	10	CYP27A1	0	intronic	3.909	5	1	15	1	1	0
rs12990447	2	219667413	T	C	0.4901	3.67539e-05	0.626849	rs2303566	10	CYP27A1	0	intronic	1.975	3a	1	15	1	1	0
rs12990478	2	219667463	T	A	0.4891	3.67121e-05	0.625466	rs2303566	10	CYP27A1	0	intronic	0.853	4	1	15	1	1	0
rs12990640	2	219667510	T	A	0.4891	3.61246e-05	0.625466	rs2303566	10	CYP27A1	0	intronic	7.339	4	1	15	1	1	0
rs13020432	2	219668211	C	T	0.4891	4.15463e-05	0.625466	rs2303566	10	CYP27A1	0	intronic	1.594	7	4	15	1	1	0
rs6436088	2	219668752	G	A	0.4901	4.51866e-05	0.626849	rs2303566	10	CYP27A1	0	intronic	0.249	5	5	15	1	1	0
2:219668794_TA_T	2	219668794	TA	T	0.4911	0.000120277	0.616134	rs2303566	10	CYP27A1	0	intronic	0.004	NA	5	15	1	1	0
rs6436089	2	219668813	A	G	0.4901	4.51188e-05	0.626849	rs2303566	10	CYP27A1	0	intronic	0.504	5	5	15	1	1	0
rs6436090	2	219669002	A	G	0.493	3.66595e-05	0.615503	rs2303566	10	CYP27A1	0	intronic	8.395	5	5	9	1	1	0
rs6436091	2	219669141	T	C	0.4901	3.08508e-05	0.626849	rs2303566	10	CYP27A1	0	intronic	2.78	5	5	9	1	1	0
rs6436092	2	219669148	T	A	0.4901	2.88697e-05	0.626849	rs2303566	10	CYP27A1	0	intronic	0.919	5	5	9	1	1	0
rs11892469	2	219669488	A	T	0.4901	4.67378e-05	0.626849	rs2303566	10	CYP27A1	0	intronic	0.152	6	5	9	1	1	0
rs4674344	2	219669875	A	T	0.4901	4.69461e-05	0.626849	rs2303566	10	CYP27A1	0	intronic	2.034	5	1	15	1	1	0
rs147878504	2	219670327	C	CTAGCCCCTTGAACAGTA	0.4901	2.27263e-05	0.626849	rs2303566	10	CYP27A1	0	intronic	5.305	NA	2	7	1	1	1
rs4674345	2	219671598	A	G	0.492	7.56406e-05	0.612806	rs2303566	10	CYP27A1	0	intronic	6.764	3a	1	7	1	1	1
rs6436093	2	219671910	T	C	0.4891	4.39292e-05	0.624177	rs2303566	10	CYP27A1	0	intronic	3.747	6	5	5	1	1	1
rs9881908	3	7695065	G	A	0.4602	8.6979e-05	0.653611	rs11715455	11	GRM7	0	intronic	0.495	6	7	15	1	0	0
rs3792439	3	7695640	T	C	0.4682	0.000129977	0.659409	rs11715455	11	GRM7	0	intronic	2.303	NA	9	15	1	0	0
rs9874877	3	7696545	T	C	0.4284	0.000110213	0.669534	rs11715455	11	GRM7	0	intronic	0.033	6	9	15	1	0	0
rs11715455	3	7697052	C	G	0.4801	4.56503e-09	1	rs11715455	11	GRM7	0	intronic	0.617	7	9	15	1	0	0
rs4574281	3	7697326	C	T	0.499	1.92294e-08	0.915251	rs11715455	11	GRM7	0	intronic	4.884	5	9	15	1	0	0
rs4054135	3	7697744	C	G	0.496	2.84456e-08	0.927625	rs11715455	11	GRM7	0	intronic	0.41	6	7	15	1	0	0
rs9864327	3	7700770	A	T	0.4901	5.83896e-08	0.950338	rs11715455	11	GRM7	0	intronic	0.106	7	5	15	1	0	0
rs3864073	3	7701187	T	C	0.499	1.20901e-07	0.908172	rs11715455	11	GRM7	0	intronic	0.054	7	7	15	1	0	0
rs3864074	3	7701440	G	T	0.4881	2.6955e-08	0.958362	rs11715455	11	GRM7	0	intronic	0.269	7	9	15	1	0	0
rs9874612	3	7702538	A	G	0.4891	6.63199e-08	0.95446	rs11715455	11	GRM7	0	intronic	1.504	7	5	15	1	0	0
rs67308617	3	7704346	C	T	0.4871	4.38234e-08	0.954183	rs11715455	11	GRM7	0	intronic	0.866	7	5	15	1	0	0
rs3792438	3	7704993	C	T	0.4652	1.07397e-07	0.765669	rs11715455	11	GRM7	0	intronic	2.705	NA	5	15	1	0	0
rs3804846	3	7705864	C	G	0.495	2.04011e-07	0.85247	rs11715455	11	GRM7	0	intronic	0.737	5	5	15	1	0	0
rs10865744	3	16532132	G	A	0.09344	2.61329e-07	0.681306	rs59876076	12	RFTN1	0	intronic	4.949	5	4	5	1	0	0
rs75326053	3	16533647	C	T	0.09543	1.63447e-07	0.682903	rs59876076	12	RFTN1	0	intronic	4.112	5	4	4	1	0	0
3:16534742_CT_C	3	16534742	CT	C	0.4771	5.191e-06	0.603776	rs6768991	12	RFTN1	0	intronic	0.572	NA	4	5	1	0	0
rs1429164	3	16536643	A	G	0.4533	2.60851e-06	0.66765	rs6768991	12	RFTN1	0	intronic	13.89	NA	1	7	1	0	0
rs79475731	3	16538064	C	T	0.09543	1.9842e-07	0.682903	rs59876076	12	RFTN1	0	intronic	1.061	4	2	5	1	0	0
rs78534375	3	16538863	A	T	0.09543	2.86294e-07	0.682903	rs59876076	12	RFTN1	0	intronic	1.835	5	4	5	1	0	0
rs10780004	3	16540341	G	A	0.09543	3.02686e-07	0.682903	rs59876076	12	RFTN1	0	intronic	5.809	4	2	5	1	0	0
rs11715123	3	16540732	A	T	0.09443	3.29855e-07	0.690837	rs59876076	12	RFTN1	0	intronic	10.11	3a	4	5	1	0	0
rs9842188	3	16541640	T	C	0.4513	4.05303e-06	0.677516	rs6768991	12	RFTN1	0	intronic	3.843	4	4	5	1	0	0
rs17272530	3	16543322	C	T	0.4513	3.17397e-06	0.677516	rs6768991	12	RFTN1	0	intronic	1.668	5	4	5	1	0	0
rs4538360	3	16543962	A	G	0.4523	2.38177e-06	0.682061	rs6768991	12	RFTN1	0	intronic	2.006	5	4	5	1	0	0
rs2881512	3	16543983	A	G	0.4523	2.13767e-06	0.682061	rs6768991	12	RFTN1	0	intronic	6.033	3a	4	5	1	0	0
rs4532116	3	16544134	A	C	0.4523	2.74147e-06	0.682061	rs6768991	12	RFTN1	0	intronic	5.087	4	4	5	1	0	0
rs58038619	3	16544609	T	C	0.4433	3.16579e-07	0.734007	rs6768991	12	RFTN1	0	intronic	2.746	5	4	5	1	0	0
rs11712719	3	16545128	C	G	0.4394	2.05926e-07	0.718339	rs6768991	12	RFTN1	0	intronic	3.074	4	2	5	1	0	0
rs9990208	3	16546086	C	T	0.09046	5.53083e-08	0.81945	rs59876076	12	RFTN1	0	intronic	4.388	3a	3	5	1	0	0
rs2115580	3	16546570	C	T	0.4066	1.4192e-07	0.788122	rs6768991	12	RFTN1	0	intronic	1.032	NA	3	5	1	0	0
rs4461403	3	16547210	C	T	0.4215	1.18375e-07	0.851841	rs6768991	12	RFTN1	0	intronic	4.704	5	4	5	1	0	0
rs9853822	3	16547421	C	T	0.4215	1.15297e-07	0.851841	rs6768991	12	RFTN1	0	intronic	2.103	5	4	5	1	0	0
rs9854036	3	16547594	C	A	0.4215	1.6155e-07	0.851841	rs6768991	12	RFTN1	0	intronic	1.6	5	4	5	1	0	0
rs9854409	3	16547665	G	A	0.1054	1.52217e-06	0.702743	rs59876076	12	RFTN1	0	intronic	5.897	5	4	5	1	0	0
rs34240418	3	16547738	G	C	0.09046	8.27056e-08	0.81945	rs59876076	12	RFTN1	0	intronic	5.777	2b	4	5	1	0	0
rs9310498	3	16548027	C	T	0.4215	1.52969e-07	0.851841	rs6768991	12	RFTN1	0	intronic	4.237	5	3	5	1	0	0
rs9858869	3	16548222	C	T	0.4215	1.62203e-07	0.851841	rs6768991	12	RFTN1	0	intronic	1.349	5	3	5	1	0	0
rs9859948	3	16548760	G	A	0.4225	1.88395e-07	0.848754	rs6768991	12	RFTN1	0	intronic	6.278	3a	3	5	1	0	0
rs35258603	3	16549126	C	CACACAT	0.3579	6.73783e-08	0.703431	rs6768991	12	RFTN1	0	intronic	5.841	NA	1	5	1	0	0
3:16549315_CACAT_C	3	16549315	CACAT	C	0.1153	2.81676e-06	0.637358	rs59876076	12	RFTN1	0	intronic	0.899	NA	2	5	1	0	0
rs1896822	3	16549894	C	G	0.4215	1.88027e-07	0.851841	rs6768991	12	RFTN1	0	intronic	15	3a	2	7	1	0	0
3:16550195_ACACG_A	3	16550195	ACACG	A	0.4076	1.43925e-08	0.814481	rs6768991	12	RFTN1	0	intronic	4.329	NA	2	7	1	0	1
rs2881513	3	16551213	C	G	0.1064	7.5229e-07	0.695746	rs59876076	12	RFTN1	0	intronic	2.695	4	2	7	1	0	1
rs28680533	3	16551540	G	A	0.1054	8.31893e-07	0.702743	rs59876076	12	RFTN1	0	intronic	6.549	3a	2	7	1	0	1
rs1346604	3	16553146	G	C	0.4304	5.17211e-07	0.830134	rs6768991	12	RFTN1	0	intronic	3.693	2b	1	7	1	0	1
rs2881514	3	16553680	A	G	0.4254	3.9075e-07	0.867482	rs6768991	12	RFTN1	0	intronic	15.12	4	1	2	1	0	1
rs2346910	3	16553824	G	A	0.4245	4.24863e-07	0.870611	rs6768991	12	RFTN1	0	intronic	8.412	4	1	2	1	0	1
rs2346911	3	16553883	G	A	0.4245	4.53376e-07	0.870611	rs6768991	12	RFTN1	0	intronic	12.63	4	1	2	1	0	1
rs2346912	3	16553899	A	G	0.4245	4.3876e-07	0.870611	rs6768991	12	RFTN1	0	intronic	11.27	2b	1	2	1	0	1
rs2346914	3	16553934	A	T	0.4215	5.73709e-07	0.859858	rs6768991	12	RFTN1	0	intronic	0.312	3a	1	2	1	0	1
rs4685343	3	16553969	G	A	0.4245	4.5092e-07	0.870611	rs6768991	12	RFTN1	0	intronic	10.29	3a	1	2	1	0	1
rs3821786	3	16554246	T	C	0.4245	4.03593e-07	0.870611	rs6768991	12	RFTN1	0	intronic	6.678	NA	1	1	1	0	1
rs3821785	3	16554254	G	C	0.4245	4.32986e-07	0.870611	rs6768991	12	RFTN1	0	intronic	6.715	4	1	1	1	0	1
rs3821784	3	16554352	G	A	0.4046	2.57597e-08	0.952706	rs6768991	12	RFTN1	0	UTR5	3.163	NA	1	1	1	0	1
rs2303849	3	16555223	C	T	0.09742	2.62638e-08	0.89065	rs59876076	12	RFTN1	0	intronic	19.57	NA	1	1	1	0	1
rs1366701	3	16555675	C	A	0.4105	5.19873e-09	0.983955	rs6768991	12	RFTN1	141	upstream	10.11	4	1	2	1	0	1
rs112671394	3	16555868	A	AGATGT	0.1113	3.22521e-07	0.781166	rs59876076	12	RFTN1	334	upstream	5.072	NA	1	13	1	0	1
rs6768991	3	16555906	G	C	0.4145	2.23828e-09	1	rs6768991	12	RFTN1	372	upstream	2.685	4	1	13	1	0	1
rs1429161	3	16556039	C	G	0.4105	2.42156e-09	0.983955	rs6768991	12	RFTN1	505	upstream	11.74	4	1	5	1	0	1
rs59876076	3	16558160	G	T	0.09642	9.3884e-09	1	rs59876076	12	RFTN1	2626	intergenic	5.998	2b	2	7	1	0	1
rs200111919	3	16559153	G	T	0.2813	7.69233e-08	0.995204	rs73026255	12	RFTN1	3619	intergenic	3.442	5	2	15	1	0	1
rs9841359	3	16560886	G	C	0.2803	1.98362e-07	1	rs73026255	12	RFTN1	5352	intergenic	1.325	2b	2	15	1	0	0
rs1529511	3	16561449	A	T	0.2833	1.6746e-07	0.985904	rs73026255	12	RFTN1	5915	intergenic	0.379	6	5	15	1	0	0
rs1529512	3	16561457	C	G	0.2833	1.71779e-07	0.985904	rs73026255	12	RFTN1	5923	intergenic	2.101	6	5	15	1	0	0
rs34755000	3	16562199	A	G	0.2664	1.47247e-07	0.925892	rs73026255	12	RFTN1	6665	intergenic	4.249	4	5	15	1	0	0
rs9818738	3	16563595	A	G	0.2803	1.69019e-07	1	rs73026255	12	RFTN1	8061	intergenic	6.229	7	5	15	1	0	0
rs9310499	3	16563873	T	C	0.2803	1.54102e-07	1	rs73026255	12	RFTN1	8339	intergenic	1.236	4	5	15	1	0	0
rs17042365	3	16565559	C	T	0.2346	0.00194895	0.774853	rs73026255	12	RP11-194G10.3	6718	intergenic	1.263	4	5	15	0	0	0
rs11718724	3	16566070	C	T	0.2664	1.02216e-07	0.925892	rs73026255	12	RP11-194G10.3	6207	intergenic	1.937	5	5	15	0	0	0
3:16568084_TA_T	3	16568084	TA	T	0.2843	6.39104e-08	0.961847	rs73026255	12	RP11-194G10.3	4193	intergenic	8.604	NA	5	15	0	0	0
rs34600445	3	16569712	T	C	0.2217	0.00142337	0.710105	rs73026255	12	RP11-194G10.3	2565	intergenic	1.278	6	5	15	0	0	0
rs6774181	3	16569746	A	G	0.3658	3.11954e-08	0.684758	rs6768991	12	RP11-194G10.3	2531	intergenic	6.133	6	5	15	0	0	0
rs9865882	3	16570592	G	A	0.2346	0.00103836	0.774853	rs73026255	12	RP11-194G10.3	1685	intergenic	0.328	6	2	15	0	0	1
rs17042372	3	16571573	T	C	0.09642	1.69293e-08	1	rs59876076	12	RP11-194G10.3	704	upstream	2.776	6	5	15	0	0	1
rs35144212	3	16571819	G	A	0.2207	0.00161717	0.715421	rs73026255	12	RP11-194G10.3	458	upstream	10.94	6	5	15	0	0	1
rs73026255	3	16572284	T	C	0.2803	1.81793e-08	1	rs73026255	12	RP11-194G10.3	0	ncRNA_exonic	4.443	6	5	15	0	0	1
rs9838026	3	16572324	A	G	0.2803	2.99745e-08	1	rs73026255	12	RP11-194G10.3	0	ncRNA_exonic	2.103	6	5	15	0	0	1
rs13093250	3	16572975	C	T	0.2207	0.000999758	0.715421	rs73026255	12	RP11-194G10.3	0	ncRNA_intronic	4.476	7	5	15	0	0	1
rs34266070	3	16573576	G	A	0.2207	0.00085674	0.715421	rs73026255	12	RP11-194G10.3	266	downstream	0.565	2b	5	15	0	0	1
rs34755071	3	16573913	T	C	0.2982	9.23472e-07	0.913325	rs73026255	12	RP11-194G10.3	603	downstream	1.61	7	5	15	0	0	1
rs13315317	3	16575181	G	A	0.2416	0.012555	0.624326	rs73026255	12	RP11-194G10.3	1871	intergenic	1.552	7	5	15	0	0	1
rs13315424	3	16575568	G	A	0.2386	0.0122308	0.642733	rs73026255	12	LINC00690	2258	intergenic	6.587	5	5	15	0	0	1
rs35813995	3	16575799	C	A	0.2346	0.00435868	0.623934	rs73026255	12	LINC00690	2027	intergenic	0.663	3a	5	15	0	0	1
rs9822219	3	16576587	C	T	0.2982	1.42864e-06	0.913325	rs73026255	12	LINC00690	1239	intergenic	17.77	5	5	15	0	0	1
rs13079033	3	16577177	A	T	0.2982	1.02375e-06	0.913325	rs73026255	12	LINC00690	649	upstream	0.21	6	5	15	0	0	1
rs6803356	3	16577300	T	G	0.2982	9.90659e-07	0.913325	rs73026255	12	LINC00690	526	upstream	0.141	5	5	15	0	0	1
rs6803987	3	16577937	T	C	0.3857	1.30477e-07	0.631832	rs73026255	12	LINC00690	0	ncRNA_exonic	2.344	3a	1	15	0	0	1
rs3856833	3	16578457	C	A	0.2982	1.02937e-06	0.913325	rs73026255	12	LINC00690	0	ncRNA_intronic	0.464	7	5	15	0	0	1
rs200892541	3	16579766	T	TTA	0.2873	5.38351e-05	0.859418	rs73026255	12	LINC00690	0	ncRNA_intronic	0.871	NA	5	15	0	0	1
rs34538678	3	16580023	C	G	0.2545	0.00553601	0.701181	rs73026255	12	LINC00690	0	ncRNA_intronic	7.048	5	5	15	0	0	1
rs35034173	3	16580107	C	G	0.2555	0.00480716	0.696672	rs73026255	12	LINC00690	0	ncRNA_intronic	6.625	4	5	15	0	0	1
rs35553741	3	16581299	T	TAAA	0.09543	1.46335e-08	0.96887	rs59876076	12	LINC00690	0	ncRNA_intronic	1.471	NA	5	15	0	0	1
rs9835439	3	49220330	G	C	0.1133	4.17668e-05	0.610058	rs9832454	13	C3orf84	0	intronic	0.698	5	5	15	1	1	1
rs66991555	3	49228643	A	G	0.1143	2.76968e-05	0.619524	rs9832454	13	C3orf84	0	intronic	4.137	5	5	15	1	1	1
rs9855123	3	49229457	C	T	0.1143	2.76968e-05	0.619524	rs9832454	13	C3orf84	165	upstream	12.5	5	5	15	1	1	1
3:49231725_GTATATATATATATATA_G	3	49231725	GTATATATATATATATA	G	0.1143	2.31142e-05	0.619524	rs9832454	13	C3orf84	2433	intergenic	0.271	NA	5	15	1	1	0
rs74477111	3	49233006	G	A	0.1133	2.96987e-05	0.625937	rs9832454	13	CCDC36	2854	intergenic	0.867	6	5	15	1	1	0
3:49237169_TG_T	3	49237169	TG	T	0.1133	2.95653e-05	0.625937	rs9832454	13	CCDC36	0	intronic	8.637	NA	1	1	1	1	0
rs113943883	3	49238722	G	A	0.1133	3.88153e-05	0.625937	rs9832454	13	CCDC36	0	intronic	1.182	7	5	15	1	1	0
rs34566463	3	49245077	T	C	0.1133	3.03227e-05	0.625937	rs9832454	13	CCDC36	0	intronic	3.639	5	5	15	1	1	0
rs11719220	3	49245201	A	G	0.1143	3.08277e-05	0.619524	rs9832454	13	CCDC36	0	intronic	11.37	6	5	15	1	1	0
rs35852153	3	49247462	C	T	0.1143	2.96847e-05	0.619524	rs9832454	13	CCDC36	0	intronic	0.352	5	5	15	1	1	0
rs71324939	3	49248608	T	C	0.1133	3.03227e-05	0.625937	rs9832454	13	CCDC36	0	intronic	2.912	6	4	15	1	1	0
rs11710247	3	49249800	G	T	0.1133	3.03227e-05	0.625937	rs9832454	13	CCDC36	0	intronic	0.73	6	4	15	1	1	0
rs147876732	3	49254385	C	T	0.1133	3.26379e-05	0.625937	rs9832454	13	CCDC36	0	intronic	2.942	5	5	15	1	1	0
rs35060561	3	49255503	T	C	0.1133	3.26379e-05	0.625937	rs9832454	13	CCDC36	0	intronic	11.77	5	2	15	1	1	0
rs9826525	3	49264615	T	A	0.1133	3.21114e-05	0.625937	rs9832454	13	CCDC36	0	intronic	0.164	7	5	9	1	1	1
rs67286839	3	49265744	C	T	0.1133	3.26379e-05	0.625937	rs9832454	13	CCDC36	0	intronic	4.863	7	4	9	1	1	1
rs11720460	3	49269270	C	A	0.1133	3.1044e-05	0.625937	rs9832454	13	CCDC36	0	intronic	4.452	7	4	15	1	1	1
rs73084135	3	49272218	A	G	0.1093	5.85528e-05	0.63622	rs9832454	13	CCDC36	0	intronic	3.672	5	5	9	1	1	1
rs113186424	3	49272726	T	C	0.1133	3.05326e-05	0.625937	rs9832454	13	CCDC36	0	intronic	2.686	7	5	15	1	1	1
rs34784192	3	49274823	G	T	0.1133	3.05326e-05	0.625937	rs9832454	13	CCDC36	0	intronic	0.929	7	4	15	1	1	1
rs35185152	3	49277521	C	T	0.1133	3.1044e-05	0.625937	rs9832454	13	CCDC36	0	intronic	0.477	7	4	15	1	1	1
rs9850917	3	49286983	A	G	0.1133	3.10545e-05	0.625937	rs9832454	13	CCDC36	0	intronic	2.218	7	5	15	1	1	1
rs111256226	3	49288614	T	C	0.1133	3.10896e-05	0.625937	rs9832454	13	CCDC36	0	intronic	3.306	7	5	15	1	1	1
rs9847839	3	49289003	T	C	0.1133	3.10545e-05	0.625937	rs9832454	13	CCDC36	0	intronic	3.178	7	5	15	1	1	1
rs9828310	3	49289387	C	G	0.1133	3.10545e-05	0.625937	rs9832454	13	CCDC36	0	intronic	8.664	6	5	15	1	1	1
rs9990153	3	49291883	C	T	0.1133	3.10545e-05	0.625937	rs9832454	13	CCDC36	0	intronic	0.106	1f	5	15	1	1	1
rs13068038	3	49294250	C	A	0.1133	3.15862e-05	0.625937	rs9832454	13	CCDC36	0	exonic	11.79	7	4	15	1	1	1
rs12715434	3	49295025	G	C	0.1133	3.10545e-05	0.625937	rs9832454	13	CCDC36	0	UTR3	3.176	5	5	15	1	1	1
rs9880309	3	49304329	G	C	0.1133	2.8988e-05	0.625937	rs9832454	13	C3orf62	1705	intergenic	8.885	5	2	5	1	1	1
rs34343820	3	49309534	C	G	0.1133	3.13953e-05	0.625937	rs9832454	13	C3orf62	0	intronic	1.421	5	4	5	1	1	1
rs10049462	3	49309684	C	T	0.1133	3.13953e-05	0.625937	rs9832454	13	C3orf62	0	intronic	4.418	6	4	5	1	1	1
rs9311439	3	49310408	A	G	0.1133	3.08774e-05	0.625937	rs9832454	13	C3orf62	0	intronic	2.06	6	4	5	1	1	1
rs67831908	3	49313513	T	G	0.1133	3.10016e-05	0.625937	rs9832454	13	C3orf62	0	intronic	3.194	5	2	7	1	1	1
rs13077498	3	49313978	C	T	0.1133	4.59311e-05	0.625937	rs9832454	13	C3orf62	0	exonic	9.322	4	1	2	1	1	1
rs56306491	3	49314960	G	A	0.1103	5.11661e-05	0.645784	rs9832454	13	C3orf62	0	UTR5	13.31	2b	1	1	1	1	1
rs150429489	3	49319336	C	T	0.1143	0.000173176	0.623572	rs9832454	13	USP4	0	intronic	0.276	6	4	5	1	1	1
rs138186184	3	49319337	A	G	0.1143	0.000203496	0.623572	rs9832454	13	USP4	0	intronic	0.474	6	4	5	1	1	1
rs9870030	3	49332709	G	A	0.1074	2.24887e-05	0.683464	rs9832454	13	USP4	0	intronic	1.681	7	4	4	1	1	1
rs112274965	3	49342417	G	A	0.1083	2.62672e-05	0.69663	rs9832454	13	USP4	0	intronic	1.442	6	4	4	1	1	1
rs9844757	3	49343601	T	G	0.1083	1.51362e-05	0.69663	rs9832454	13	USP4	0	intronic	0.737	6	4	4	1	1	1
rs11716445	3	49406095	G	A	0.1024	9.99311e-05	0.618953	rs9832454	13	RHOA	0	intronic	6.996	6	4	4	1	1	1
rs112837936	3	49466021	G	A	0.1123	5.91874e-05	0.705541	rs9832454	13	NICN1	0	intronic	7.892	6	1	7	1	1	1
rs111353936	3	49475898	G	A	0.1123	5.44518e-05	0.705541	rs9832454	13	NICN1	9138	intergenic	2.134	7	5	15	1	1	1
rs73073015	3	49503166	G	A	0.1004	2.92103e-05	0.616606	rs9832454	13	RNA5SP130	1381	intergenic	10.37	4	1	7	1	1	1
rs113176147	3	49534439	G	T	0.1004	4.43682e-05	0.61293	rs9832454	13	DAG1	0	intronic	0.287	6	4	5	1	1	1
rs142350264	3	49594991	T	TGGA	0.1034	0.00221665	0.644952	rs9832454	13	BSN	0	intronic	2.133	NA	5	14	1	1	0
rs55873331	3	49597055	C	T	0.1113	3.24061e-05	0.712523	rs9832454	13	BSN	0	intronic	2.989	5	5	14	1	1	0
rs138320228	3	49626600	C	T	0.1113	4.48021e-05	0.712523	rs9832454	13	BSN	0	intronic	4.089	6	14	15	1	1	1
rs73074866	3	49626666	C	T	0.1113	3.67391e-05	0.712523	rs9832454	13	BSN	0	intronic	1.416	6	14	15	1	1	1
rs11716159	3	49631585	G	A	0.1113	3.57961e-05	0.712523	rs9832454	13	BSN	0	intronic	4.902	7	5	15	1	1	1
rs11710905	3	49651534	C	T	0.1153	2.23055e-05	0.705345	rs9832454	13	BSN	0	intronic	1.23	6	5	15	1	1	0
rs12185979	3	49651970	C	G	0.1024	4.60108e-05	0.618953	rs9832454	13	BSN	0	intronic	6.838	7	5	15	1	1	0
rs55662945	3	49732699	C	T	0.09841	8.88169e-06	0.627523	rs9832454	13	RNF123	0	intronic	2.198	6	2	5	1	1	1
rs34823813	3	49749976	G	A	0.1113	4.367e-05	0.692215	rs9832454	13	RNF123	0	exonic	22.7	7	2	5	1	1	1
rs9853352	3	49813258	A	G	0.1133	6.81294e-06	0.711826	rs9832454	13	IP6K1	0	intronic	5.289	1f	4	5	1	1	1
rs112101327	3	49813826	T	C	0.1133	1.59035e-05	0.711826	rs9832454	13	IP6K1	0	intronic	3.018	6	4	5	1	1	1
rs73077200	3	49826987	C	T	0.1024	8.09427e-06	0.618953	rs9832454	13	CDHR4	1177	intergenic	9.436	5	5	15	1	1	0
rs73079012	3	49861068	T	C	0.1074	6.05007e-05	0.601227	rs9832454	13	AC139451.1	4581	intergenic	1.437	6	5	15	1	1	0
rs73079018	3	49875327	T	C	0.1143	1.02816e-05	0.721712	rs9832454	13	TRAIP	0	intronic	2.189	6	4	5	1	1	0
rs9858428	3	49877585	G	T	0.1133	9.43256e-06	0.711826	rs9832454	13	TRAIP	0	intronic	0.151	6	2	5	1	1	0
3:49902946_AT_A	3	49902946	AT	A	0.1133	4.85512e-05	0.763369	rs9832454	13	CAMKV	0	intronic	15.36	NA	1	14	1	1	1
rs200481589	3	49902948	T	A	0.1133	3.74341e-05	0.78095	rs9832454	13	CAMKV	0	intronic	15.39	2b	1	14	1	1	1
rs11716961	3	49908338	G	A	0.1024	9.81852e-05	0.686254	rs9832454	13	CAMKV	682	upstream	3.778	5	5	13	1	1	1
rs73079033	3	49979174	T	C	0.1024	7.37356e-05	0.686254	rs9832454	13	RBM6	0	intronic	5.842	6	1	5	1	1	1
rs11717829	3	49979727	C	T	0.1133	5.14004e-05	0.78095	rs9832454	13	RBM6	0	intronic	0.128	7	1	5	1	1	1
rs111742464	3	50001393	G	T	0.1024	8.0583e-05	0.686254	rs9832454	13	RBM6	0	intronic	2.5	7	4	5	1	1	1
rs4688759	3	50008118	T	C	0.1133	4.36265e-05	0.78095	rs9832454	13	RBM6	0	intronic	9.098	NA	4	5	1	1	1
rs11711814	3	50044813	T	G	0.1014	7.51722e-05	0.693888	rs9832454	13	RBM6	0	intronic	2.945	7	4	5	1	1	0
rs2624818	3	50056265	G	A	0.1103	5.40916e-05	0.750755	rs9832454	13	RBM6	0	intronic	1.571	NA	4	5	1	1	1
rs2023953	3	50103917	G	A	0.1133	4.84272e-05	0.78095	rs9832454	13	RBM6	0	exonic	10.86	5	4	4	1	1	1
rs3216783	3	50144667	C	CT	0.1143	4.90713e-05	0.77347	rs9832454	13	RBM5	0	intronic	10.63	NA	4	4	1	1	0
rs73080976	3	50187326	G	A	0.08449	5.48941e-08	0.845418	rs9832454	13	RP11-493K19.3	0	ncRNA_intronic	4.577	2b	2	15	1	1	0
rs73080977	3	50189531	G	T	0.08847	4.89205e-07	0.803734	rs9832454	13	RP11-493K19.3	0	ncRNA_intronic	5.977	5	2	14	1	1	0
rs11710277	3	50199747	A	G	0.0835	3.71913e-08	0.83547	rs9832454	13	SEMA3F	0	intronic	5.917	5	2	15	1	1	1
rs9832454	3	50217558	C	T	0.0994	6.99474e-09	1	rs9832454	13	SEMA3F	0	intronic	1.787	2b	4	5	1	1	1
rs11716820	3	50228316	C	T	0.0994	1.07626e-08	1	rs9832454	13	GNAT1	728	upstream	3.306	6	5	14	1	1	1
rs7617915	3	50239012	T	C	0.09642	3.62372e-08	0.731534	rs9832454	13	SLC38A3	3666	intergenic	1.384	4	2	14	1	1	1
rs2298952	3	50286953	G	A	0.1133	2.20707e-08	0.837499	rs9832454	13	GNAI2	0	intronic	6.462	5	2	6	1	1	1
rs370120430	3	50315996	ATG	A	0.1083	2.61269e-08	0.820127	rs9832454	13	LSMEM2	461	upstream	11.1	NA	2	14	1	1	1
rs367814145	3	50316000	G	A	0.1113	3.3856e-08	0.835111	rs9832454	13	LSMEM2	457	upstream	11.59	4	2	14	1	1	1
rs587769382	3	50316002	G	A	0.1113	3.3856e-08	0.835111	rs9832454	13	LSMEM2	455	upstream	11.23	NA	2	14	1	1	1
rs202061389	3	50316003	C	CACA	0.1083	2.61269e-08	0.820127	rs9832454	13	LSMEM2	454	upstream	10.98	NA	2	14	1	1	1
rs371618716	3	50316004	T	A	0.1083	2.61269e-08	0.820127	rs9832454	13	LSMEM2	453	upstream	11.47	4	2	14	1	0	1
rs11549673	3	50362371	G	A	0.09543	5.56867e-07	0.703547	rs9832454	13	TUSC2	0	UTR3	21.6	2b	4	5	1	1	1
3:50366879_CCTAAGTT_C	3	50366879	CCTAAGTT	C	0.1113	9.68054e-09	0.851009	rs9832454	13	RASSF1	339	downstream	3.564	NA	4	4	1	1	1
rs73082914	3	50387873	C	T	0.09443	9.28275e-08	0.693847	rs9832454	13	NPRL2	0	intronic	10.67	4	1	2	1	1	1
rs1540293	3	50463935	C	T	0.1093	7.39696e-07	0.776011	rs9832454	13	CACNA2D2	0	intronic	0.418	NA	5	15	1	1	0
rs2236974	3	50474574	G	A	0.1103	2.44757e-06	0.786108	rs9832454	13	CACNA2D2	0	intronic	0.555	5	5	15	1	1	1
rs73082936	3	50512974	C	T	0.1014	5.13183e-07	0.626004	rs9832454	13	CACNA2D2	0	intronic	13.99	5	4	15	1	1	0
rs73082941	3	50517669	G	T	0.1064	6.7705e-07	0.690766	rs9832454	13	CACNA2D2	0	intronic	14.79	5	5	15	1	1	0
rs11715725	3	50519141	T	C	0.09642	6.08918e-07	0.659962	rs9832454	13	CACNA2D2	0	intronic	13.99	5	5	15	1	1	0
rs752183	3	50536273	C	A	0.09841	3.28989e-06	0.65861	rs9832454	13	CACNA2D2	0	intronic	0.214	3a	5	14	1	1	1
rs11715134	3	50552866	G	A	0.09841	1.93765e-05	0.641237	rs9832454	13	CACNA2D2	11190	intergenic	5.452	4	2	7	0	1	1
rs9863667	3	79683629	A	G	0.4642	2.09698e-05	0.846313	rs10693414	14	ROBO1	0	intronic	3.878	6	9	15	1	0	0
rs4856308	3	79684043	G	A	0.4652	2.00756e-05	0.843076	rs10693414	14	ROBO1	0	intronic	0.102	7	9	15	1	0	0
rs4856310	3	79684348	A	T	0.4652	1.74482e-05	0.843076	rs10693414	14	ROBO1	0	intronic	1.009	6	9	15	1	0	0
rs7426887	3	79685102	A	G	0.4632	2.25033e-05	0.848978	rs10693414	14	ROBO1	0	intronic	1.274	7	9	15	1	0	0
rs7433360	3	79685538	T	C	0.4652	1.51923e-05	0.843076	rs10693414	14	ROBO1	0	intronic	2.237	6	9	15	1	0	0
rs7433361	3	79685547	T	A	0.4652	1.88244e-05	0.843076	rs10693414	14	ROBO1	0	intronic	3.382	7	9	15	1	0	0
rs9884080	3	79685594	G	A	0.4652	1.81352e-05	0.843076	rs10693414	14	ROBO1	0	intronic	2.497	7	9	15	1	0	0
rs71130603	3	79686534	C	CA	0.4851	1.21036e-05	0.666613	rs10693414	14	ROBO1	0	intronic	2.102	NA	9	15	1	0	0
3:79686619_GA_G	3	79686619	GA	G	0.4632	9.68995e-06	0.834613	rs10693414	14	ROBO1	0	intronic	0.661	NA	9	15	1	0	0
rs9834479	3	79687062	T	A	0.4662	3.3867e-05	0.84046	rs10693414	14	ROBO1	0	intronic	0.182	6	9	15	1	0	0
rs9834482	3	79687068	T	A	0.4662	2.3298e-05	0.84046	rs10693414	14	ROBO1	0	intronic	0.154	6	9	15	1	0	0
rs12490413	3	79687509	T	C	0.4394	8.44086e-07	0.920334	rs10693414	14	ROBO1	0	intronic	1.952	6	9	15	1	0	0
rs6774713	3	79687683	A	G	0.4662	2.22641e-05	0.84046	rs10693414	14	ROBO1	0	intronic	1.705	6	9	15	1	0	0
rs6799512	3	79687720	G	A	0.4662	2.22048e-05	0.84046	rs10693414	14	ROBO1	0	intronic	0.213	7	9	15	1	0	0
rs6548639	3	79687975	C	T	0.4662	2.16901e-05	0.84046	rs10693414	14	ROBO1	0	intronic	4.743	7	9	15	1	0	0
rs140250107	3	79689478	C	CTCTCTCTTGCCTGCCACCAT	0.4652	1.4264e-05	0.843683	rs10693414	14	ROBO1	0	intronic	1.923	NA	9	15	1	0	0
rs138094061	3	79690832	C	CAT	0.4632	1.52556e-05	0.848978	rs10693414	14	ROBO1	0	intronic	0.655	NA	9	15	1	0	0
rs9309826	3	79691479	T	C	0.4642	1.34379e-05	0.846313	rs10693414	14	ROBO1	0	intronic	2.09	7	9	15	1	0	0
rs7431757	3	79692010	C	T	0.4652	1.30614e-05	0.843683	rs10693414	14	ROBO1	0	intronic	3.229	7	7	15	1	0	0
rs7431788	3	79692124	C	T	0.4652	1.3045e-05	0.843683	rs10693414	14	ROBO1	0	intronic	0.033	5	7	15	1	0	0
rs13081305	3	79693086	T	C	0.4642	1.35355e-05	0.846313	rs10693414	14	ROBO1	0	intronic	2.265	6	9	15	1	0	0
rs7432849	3	79693619	G	A	0.4652	1.45712e-05	0.843683	rs10693414	14	ROBO1	0	intronic	0.13	7	9	15	1	0	0
rs12714488	3	79694468	G	A	0.4652	1.40486e-05	0.843683	rs10693414	14	ROBO1	0	intronic	1.183	6	9	15	1	0	0
rs9856540	3	79694633	C	T	0.4652	1.40486e-05	0.843683	rs10693414	14	ROBO1	0	intronic	0.073	7	9	15	1	0	0
rs9857008	3	79694927	C	T	0.4652	1.40486e-05	0.843683	rs10693414	14	ROBO1	0	intronic	0.14	6	9	15	1	0	0
rs11916487	3	79695146	A	T	0.328	8.89534e-07	0.600322	rs10693414	14	ROBO1	0	intronic	8.115	7	9	15	1	0	0
rs9833508	3	79695477	G	A	0.4652	1.46269e-05	0.843683	rs10693414	14	ROBO1	0	intronic	2.71	6	9	15	1	0	0
rs9870957	3	79695551	A	C	0.4652	1.46269e-05	0.843683	rs10693414	14	ROBO1	0	intronic	4.311	7	9	15	1	0	0
rs9833856	3	79695645	G	T	0.4652	1.41578e-05	0.843683	rs10693414	14	ROBO1	0	intronic	13.16	6	14	15	1	0	0
rs9833729	3	79695715	C	A	0.4652	1.46269e-05	0.843683	rs10693414	14	ROBO1	0	intronic	3.802	6	14	15	1	0	0
rs71130607	3	79696716	A	AAGTGGGAGGAGG	0.4682	1.87083e-05	0.834684	rs10693414	14	ROBO1	0	intronic	0.783	NA	14	15	1	0	0
rs4856382	3	79697114	T	C	0.4632	1.32372e-05	0.848978	rs10693414	14	ROBO1	0	intronic	7.432	6	14	15	1	0	0
rs6548640	3	79697499	A	G	0.4642	1.43307e-05	0.846313	rs10693414	14	ROBO1	0	intronic	3.9	7	14	15	1	0	0
rs7613771	3	79697542	C	T	0.4642	1.4138e-05	0.846313	rs10693414	14	ROBO1	0	intronic	3.667	6	14	15	1	0	0
rs6548641	3	79697644	G	A	0.4642	1.4138e-05	0.846313	rs10693414	14	ROBO1	0	intronic	5.568	7	14	15	1	0	0
rs12330521	3	79698223	C	T	0.4642	1.41738e-05	0.846313	rs10693414	14	ROBO1	0	intronic	1.33	6	14	15	1	0	0
rs6548642	3	79701156	G	A	0.4632	1.04805e-05	0.848978	rs10693414	14	ROBO1	0	intronic	1.747	4	2	15	1	0	0
rs9865392	3	79701580	C	G	0.4632	1.19771e-05	0.848978	rs10693414	14	ROBO1	0	intronic	0.137	NA	9	15	1	0	0
rs7430830	3	79702274	A	C	0.4622	9.43799e-06	0.84535	rs10693414	14	ROBO1	0	intronic	3.349	7	15	15	1	0	0
rs7426984	3	79702303	G	A	0.4622	9.45473e-06	0.84535	rs10693414	14	ROBO1	0	intronic	0.486	6	15	15	1	0	0
rs9870983	3	79702582	G	A	0.4622	8.63063e-06	0.84535	rs10693414	14	ROBO1	0	intronic	12.85	5	15	15	1	0	0
rs9871374	3	79702916	C	T	0.4622	8.54151e-06	0.84535	rs10693414	14	ROBO1	0	intronic	12.29	6	15	15	1	0	0
rs6419737	3	79703548	C	G	0.4622	1.0069e-05	0.84535	rs10693414	14	ROBO1	0	intronic	0.254	7	15	15	1	0	0
3:79703877_AT_A	3	79703877	AT	A	0.4622	5.6868e-06	0.84535	rs10693414	14	ROBO1	0	intronic	5.364	NA	9	15	1	0	0
rs6775448	3	79705179	C	G	0.4622	1.04567e-05	0.84535	rs10693414	14	ROBO1	0	intronic	0.346	5	15	15	1	0	0
rs4856228	3	79705541	A	G	0.4632	1.04567e-05	0.842696	rs10693414	14	ROBO1	0	intronic	0.321	6	15	15	1	0	0
rs72452350	3	79706050	G	GA	0.4622	5.60495e-06	0.84535	rs10693414	14	ROBO1	0	intronic	1.27	NA	9	15	1	0	0
rs4856433	3	79706059	T	A	0.4622	5.88166e-06	0.84535	rs10693414	14	ROBO1	0	intronic	0.76	7	9	15	1	0	0
rs4856434	3	79706132	A	C	0.4622	1.04567e-05	0.84535	rs10693414	14	ROBO1	0	intronic	1.153	6	9	15	1	0	0
rs9870711	3	79706168	A	C	0.4622	9.9737e-06	0.84535	rs10693414	14	ROBO1	0	intronic	2.232	7	9	15	1	0	0
rs4856440	3	79707004	A	G	0.4622	9.9737e-06	0.84535	rs10693414	14	ROBO1	0	intronic	4.77	6	9	15	1	0	0
rs4856443	3	79707150	A	G	0.4622	9.2799e-06	0.84535	rs10693414	14	ROBO1	0	intronic	13.03	6	9	15	1	0	0
rs4856444	3	79707182	G	A	0.4622	1.04567e-05	0.84535	rs10693414	14	ROBO1	0	intronic	3.941	7	9	15	1	0	0
rs4856447	3	79707357	G	T	0.4622	9.1865e-06	0.84535	rs10693414	14	ROBO1	0	intronic	14.41	7	9	15	1	0	0
rs4856448	3	79707387	G	A	0.4622	9.1549e-06	0.84535	rs10693414	14	ROBO1	0	intronic	9.301	7	9	15	1	0	0
rs7628280	3	79707453	C	G	0.4622	9.89105e-06	0.84535	rs10693414	14	ROBO1	0	intronic	5.842	7	9	15	1	0	0
rs7640127	3	79707605	T	A	0.4622	6.97102e-06	0.84535	rs10693414	14	ROBO1	0	intronic	6.368	6	9	15	1	0	0
rs9880911	3	79707817	A	G	0.4622	7.05363e-06	0.84535	rs10693414	14	ROBO1	0	intronic	0.247	6	9	15	1	0	0
rs7431260	3	79708481	A	T	0.4622	7.09248e-06	0.84535	rs10693414	14	ROBO1	0	intronic	6.745	6	9	15	1	0	0
rs201206926	3	79708771	AC	A	0.4622	5.88779e-06	0.84535	rs10693414	14	ROBO1	0	intronic	0.007	NA	9	15	1	0	0
rs6771093	3	79709304	C	A	0.4374	8.83376e-08	0.926882	rs10693414	14	ROBO1	0	intronic	1.525	5	9	15	1	0	0
rs7428022	3	79709843	C	T	0.4622	5.67555e-06	0.84535	rs10693414	14	ROBO1	0	intronic	1.682	6	9	15	1	0	0
rs9869899	3	79712822	C	T	0.4374	1.43269e-07	0.926882	rs10693414	14	ROBO1	0	intronic	3.977	6	14	15	1	0	0
rs9824870	3	79714522	T	C	0.4374	1.26856e-07	0.926882	rs10693414	14	ROBO1	0	intronic	1.95	7	9	15	1	0	0
rs9825204	3	79714764	T	G	0.4374	1.22338e-07	0.926882	rs10693414	14	ROBO1	0	intronic	2.187	7	9	15	1	0	0
rs9825870	3	79715200	T	A	0.4374	1.09979e-07	0.926882	rs10693414	14	ROBO1	0	intronic	1.004	6	9	15	1	0	0
rs9857798	3	79715860	C	G	0.4195	5.56546e-07	0.948594	rs10693414	14	ROBO1	0	intronic	0.465	7	9	15	1	0	0
rs6770961	3	79716540	A	C	0.4314	8.88716e-08	1	rs10693414	14	ROBO1	0	intronic	0.968	6	9	15	1	0	0
rs4856253	3	79719062	C	T	0.4314	6.15437e-08	1	rs10693414	14	ROBO1	0	intronic	0.78	7	14	15	1	0	0
rs9878764	3	79719636	C	T	0.4314	6.46414e-08	1	rs10693414	14	ROBO1	0	intronic	2.346	5	14	15	1	0	0
rs4856257	3	79720785	C	A	0.4314	8.60357e-08	1	rs10693414	14	ROBO1	0	intronic	1.341	6	14	15	1	0	0
rs66945110	3	79721733	G	A	0.3181	1.28692e-07	0.638285	rs10693414	14	ROBO1	0	intronic	0.146	7	7	15	1	0	0
rs34306295	3	79723984	G	GTT	0.4414	1.26593e-07	0.926894	rs10693414	14	ROBO1	0	intronic	1.341	NA	14	15	1	0	0
rs3923148	3	79727278	A	T	0.4314	8.19559e-08	1	rs10693414	14	ROBO1	0	intronic	3.329	7	9	15	1	0	0
rs6548648	3	79728730	T	G	0.4314	8.08051e-08	1	rs10693414	14	ROBO1	0	intronic	0.414	6	9	15	1	0	0
rs6762755	3	79729947	A	G	0.4314	8.34284e-08	1	rs10693414	14	ROBO1	0	intronic	1.704	7	9	15	1	0	0
rs36077630	3	79730499	G	GA	0.3181	1.6766e-07	0.638285	rs10693414	14	ROBO1	0	intronic	0.797	NA	9	15	1	0	0
rs7635296	3	79730605	C	T	0.4314	7.7985e-08	1	rs10693414	14	ROBO1	0	intronic	0.898	5	9	15	1	0	0
rs7613379	3	79730821	A	C	0.4314	8.64338e-08	1	rs10693414	14	ROBO1	0	intronic	1.787	7	9	15	1	0	0
rs7635587	3	79730872	C	T	0.4314	8.64338e-08	1	rs10693414	14	ROBO1	0	intronic	3.77	7	9	15	1	0	0
rs10693414	3	79732132	C	CAT	0.4314	2.91279e-08	1	rs10693414	14	ROBO1	0	intronic	0.773	NA	9	15	1	0	0
3:79736421_AAAACCT_A	3	79736421	AAAACCT	A	0.4374	5.13077e-08	0.970775	rs10693414	14	ROBO1	0	intronic	2.098	NA	15	15	1	0	0
rs72631228	3	79737080	T	C	0.3201	1.56954e-07	0.635116	rs10693414	14	ROBO1	0	intronic	0.929	7	15	15	1	0	0
rs7429100	3	79737521	T	A	0.4324	9.65197e-08	0.99626	rs10693414	14	ROBO1	0	intronic	1.066	7	15	15	1	0	0
rs12107379	3	79738224	G	A	0.4384	5.86275e-08	0.974656	rs10693414	14	ROBO1	0	intronic	2.299	6	15	15	1	0	0
rs13060599	3	79738599	C	T	0.4384	6.47569e-08	0.974656	rs10693414	14	ROBO1	0	intronic	0.526	6	15	15	1	0	0
rs9631514	3	79740102	A	T	0.4324	1.4962e-07	0.99626	rs10693414	14	ROBO1	0	intronic	0.572	7	9	15	1	0	0
rs10212228	3	79744923	T	C	0.4314	1.42645e-07	0.992482	rs10693414	14	ROBO1	0	intronic	0.818	6	7	15	1	0	0
rs7431092	3	79746262	T	C	0.4314	1.35597e-07	0.992482	rs10693414	14	ROBO1	0	intronic	1.355	7	15	15	1	0	0
rs9862551	3	79746590	C	T	0.4314	1.36043e-07	0.992482	rs10693414	14	ROBO1	0	intronic	1.984	7	15	15	1	0	0
rs9812795	3	79747727	T	G	0.4314	1.48613e-07	0.992482	rs10693414	14	ROBO1	0	intronic	1.203	7	9	15	1	0	0
rs9873237	3	79748478	G	C	0.4324	2.14106e-07	0.988728	rs10693414	14	ROBO1	0	intronic	0.572	6	9	15	1	0	0
rs7432232	3	79750273	A	C	0.3678	8.6173e-05	0.762154	rs10693414	14	ROBO1	0	intronic	0.317	7	9	15	1	0	0
rs7432306	3	79750825	A	C	0.3678	9.06091e-05	0.762154	rs10693414	14	ROBO1	0	intronic	0.105	7	9	15	1	0	0
rs146204124	3	79754492	A	ATTTTTAGTTACC	0.3688	8.69131e-05	0.757763	rs10693414	14	ROBO1	0	intronic	5.196	NA	9	15	1	0	0
rs7433871	3	79757107	T	C	0.3678	7.17981e-05	0.762154	rs10693414	14	ROBO1	0	intronic	1.415	6	9	15	1	0	0
3:79759536_ATAT_A	3	79759536	ATAT	A	0.4195	3.8256e-07	0.926296	rs10693414	14	ROBO1	0	intronic	0.436	NA	7	15	1	0	0
rs7371980	3	79763712	T	C	0.4235	9.68848e-07	0.910981	rs10693414	14	ROBO1	0	intronic	3.358	6	14	15	1	0	0
rs7430339	3	79766511	A	G	0.4205	5.67667e-07	0.922392	rs10693414	14	ROBO1	0	intronic	1.342	7	15	15	1	0	0
rs7627096	3	79782922	G	A	0.4284	2.14349e-06	0.846498	rs10693414	14	ROBO1	0	intronic	0.469	6	9	15	1	0	0
rs4856298	3	79783137	G	A	0.4225	1.48738e-06	0.819173	rs10693414	14	ROBO1	0	intronic	0.047	7	9	15	1	0	0
rs7426689	3	79785050	A	C	0.4264	3.55914e-07	0.805781	rs10693414	14	ROBO1	0	intronic	0.239	6	14	15	1	0	0
rs7430639	3	79785085	G	A	0.4245	4.45294e-07	0.806469	rs10693414	14	ROBO1	0	intronic	0.594	6	14	15	1	0	0
rs7431063	3	79785218	G	A	0.4245	4.40789e-07	0.806469	rs10693414	14	ROBO1	0	intronic	0.2	7	14	15	1	0	0
rs3924599	3	79789184	A	G	0.4245	4.82457e-07	0.806469	rs10693414	14	ROBO1	0	intronic	2.693	NA	14	15	1	0	0
rs9309831	3	79789408	A	T	0.4245	4.3124e-07	0.806469	rs10693414	14	ROBO1	0	intronic	4.215	7	9	15	1	0	0
rs9309832	3	79789488	T	A	0.4046	2.3897e-07	0.744083	rs10693414	14	ROBO1	0	intronic	5.327	6	9	15	1	0	0
rs7426439	3	79789645	A	T	0.4235	4.49605e-07	0.802735	rs10693414	14	ROBO1	0	intronic	4.211	7	9	15	1	0	0
rs1995402	3	79790407	T	G	0.4245	4.42119e-07	0.806469	rs10693414	14	ROBO1	0	intronic	0.349	NA	9	15	1	0	0
rs1995401	3	79790433	C	T	0.4245	4.65335e-07	0.806469	rs10693414	14	ROBO1	0	intronic	0.423	NA	9	15	1	0	0
rs7649774	3	79791414	T	C	0.4245	4.51395e-07	0.806469	rs10693414	14	ROBO1	0	intronic	0.269	7	9	15	1	0	0
rs62257316	3	79795730	G	C	0.4245	4.594e-07	0.806469	rs10693414	14	ROBO1	0	intronic	2.548	7	15	15	1	0	0
rs17380709	3	79796440	A	G	0.4245	4.4827e-07	0.806469	rs10693414	14	ROBO1	0	intronic	6.351	7	15	15	1	0	0
rs60476621	3	79796810	A	G	0.4245	4.30181e-07	0.806469	rs10693414	14	ROBO1	0	intronic	2.149	6	15	15	1	0	0
rs7613311	3	79798091	C	A	0.4254	4.26334e-07	0.803551	rs10693414	14	ROBO1	0	intronic	0.119	7	9	15	1	0	0
rs11713762	3	79798574	C	T	0.4254	4.75922e-07	0.803551	rs10693414	14	ROBO1	0	intronic	1.609	7	9	15	1	0	0
rs11714824	3	79799479	G	A	0.4254	4.36169e-07	0.803551	rs10693414	14	ROBO1	0	intronic	2.801	6	9	15	1	0	0
rs59894075	3	79799545	G	A	0.4254	4.26334e-07	0.803551	rs10693414	14	ROBO1	0	intronic	0.102	7	9	15	1	0	0
rs58858646	3	79799798	G	A	0.4254	4.36169e-07	0.803551	rs10693414	14	ROBO1	0	intronic	4.518	7	9	15	1	0	0
rs11127663	3	79801668	A	G	0.4254	4.75922e-07	0.803551	rs10693414	14	ROBO1	0	intronic	0.623	7	14	15	1	0	0
rs55827790	3	79801776	A	G	0.4254	4.36169e-07	0.803551	rs10693414	14	ROBO1	0	intronic	2.474	6	14	15	1	0	0
rs62257322	3	79802348	A	G	0.4254	4.36169e-07	0.803551	rs10693414	14	ROBO1	0	intronic	6.624	7	14	15	1	0	0
rs1847152	3	79804941	A	T	0.4254	4.6671e-07	0.803551	rs10693414	14	ROBO1	0	intronic	16.54	5	9	15	1	0	0
rs17380989	3	79807208	T	C	0.4254	5.70387e-07	0.796123	rs10693414	14	ROBO1	0	intronic	2.634	5	14	15	1	0	0
rs6777420	3	142002869	C	T	0.1461	6.49267e-09	0.946928	rs111774789	15	XRN1	22579	intergenic	8.174	7	5	15	0	0	0
rs73238130	3	142004004	G	A	0.1461	2.78853e-09	0.946928	rs111774789	15	XRN1	21444	intergenic	6.794	4	2	15	0	0	0
rs73238131	3	142006452	C	A	0.1451	1.9948e-09	0.954603	rs111774789	15	XRN1	18996	intergenic	11.81	5	7	15	0	0	0
rs6440076	3	142015067	T	A	0.1461	1.75741e-09	0.962069	rs111774789	15	XRN1	10381	intergenic	0.748	6	15	15	0	0	0
rs111834982	3	142019751	A	G	0.1451	2.85598e-09	0.954603	rs111774789	15	XRN1	5697	intergenic	8.869	6	5	15	1	0	0
rs138793897	3	142021706	C	CA	0.1899	1.14951e-05	0.664519	rs111774789	15	XRN1	3742	intergenic	0.381	NA	5	15	1	0	0
rs114066728	3	142022265	T	C	0.1451	2.13978e-09	0.954603	rs111774789	15	XRN1	3183	intergenic	7.29	6	5	15	1	0	0
3:142030227_GAA_G	3	142030227	GAA	G	0.1451	1.81874e-09	0.954603	rs111774789	15	XRN1	0	UTR3	8	NA	4	5	1	0	0
rs73238136	3	142038959	T	C	0.1491	1.00456e-09	0.984706	rs111774789	15	XRN1	0	intronic	2.872	3a	4	5	1	0	0
rs73238138	3	142041137	T	C	0.1491	8.29762e-10	0.984706	rs111774789	15	XRN1	0	intronic	4.798	7	4	5	1	0	0
rs199744024	3	142043396	A	AT	0.1491	6.80244e-10	0.984706	rs111774789	15	XRN1	0	intronic	0.367	NA	5	5	1	0	0
rs73238140	3	142046665	T	G	0.1491	7.97478e-10	0.984706	rs111774789	15	XRN1	0	intronic	5.843	5	4	5	1	0	0
3:142050201_TAA_T	3	142050201	TAA	T	0.1451	1.36116e-09	0.954603	rs111774789	15	XRN1	0	intronic	1.201	NA	4	4	1	0	0
rs112722008	3	142053561	A	G	0.1491	8.84095e-10	0.984706	rs111774789	15	XRN1	0	intronic	1.102	6	4	5	1	0	0
rs73238143	3	142054935	A	G	0.1491	7.41199e-10	0.984706	rs111774789	15	XRN1	0	intronic	5.247	7	4	5	1	0	0
rs111774789	3	142055274	A	AAAGG	0.1511	6.49632e-10	1	rs111774789	15	XRN1	0	intronic	2.806	NA	4	5	1	0	0
rs73238144	3	142055624	A	C	0.1491	7.50988e-10	0.984706	rs111774789	15	XRN1	0	intronic	2.231	7	4	5	1	0	0
rs116196326	3	142059684	A	T	0.1491	8.61954e-10	0.984706	rs111774789	15	XRN1	0	intronic	5.342	7	4	5	1	0	0
rs73238145	3	142060559	G	A	0.1491	8.92235e-10	0.984706	rs111774789	15	XRN1	0	intronic	12.19	6	4	5	1	0	0
rs73238148	3	142061446	G	A	0.1491	1.01442e-09	0.984706	rs111774789	15	XRN1	0	intronic	4.642	7	4	5	1	0	0
rs73238150	3	142062457	C	A	0.1491	1.01857e-09	0.984706	rs111774789	15	XRN1	0	intronic	1.44	7	4	5	1	0	0
rs6780665	3	142063689	G	A	0.1491	8.10452e-10	0.984706	rs111774789	15	XRN1	0	intronic	0.56	6	4	5	1	0	0
rs11708870	3	142070013	A	G	0.1491	9.63843e-10	0.984706	rs111774789	15	XRN1	0	intronic	3.802	7	4	5	1	0	0
rs73238152	3	142071081	C	T	0.1451	2.36027e-09	0.954603	rs111774789	15	XRN1	0	intronic	1.817	6	4	5	1	0	0
rs73238155	3	142073145	G	A	0.1491	9.77628e-10	0.984706	rs111774789	15	XRN1	0	intronic	6.145	5	4	4	1	0	0
rs11707154	3	142077131	T	A	0.1491	8.72178e-10	0.984706	rs111774789	15	XRN1	0	intronic	9.906	7	4	4	1	0	0
rs73238158	3	142078215	G	A	0.1491	8.74488e-10	0.984706	rs111774789	15	XRN1	0	intronic	3.446	5	4	4	1	0	0
rs73238159	3	142078759	C	T	0.1451	2.16988e-09	0.954603	rs111774789	15	XRN1	0	exonic	25.4	6	4	5	1	0	0
rs113785658	3	142079543	A	C	0.1491	8.61954e-10	0.984706	rs111774789	15	XRN1	0	intronic	1.491	6	4	5	1	0	0
rs73238161	3	142081981	A	C	0.1491	9.02259e-10	0.984706	rs111774789	15	XRN1	0	intronic	5.09	7	4	5	1	0	0
rs56370391	3	142084647	A	G	0.1491	7.95986e-10	0.984706	rs111774789	15	XRN1	0	intronic	2.708	7	4	5	1	0	0
rs199951373	3	142088497	A	T	0.1501	1.34248e-09	0.977051	rs111774789	15	XRN1	0	intronic	2.026	5	4	5	1	0	0
rs115454798	3	142092190	A	G	0.1441	8.01811e-09	0.947177	rs111774789	15	XRN1	0	intronic	3.463	6	4	5	1	0	0
rs115643498	3	142092192	G	A	0.1441	8.01811e-09	0.947177	rs111774789	15	XRN1	0	intronic	0.456	6	4	5	1	0	0
rs73238169	3	142099367	G	A	0.1491	7.95404e-10	0.984706	rs111774789	15	XRN1	0	intronic	0.602	6	4	5	1	0	0
rs73238170	3	142100311	T	A	0.1491	9.79101e-10	0.984706	rs111774789	15	XRN1	0	intronic	6.392	6	4	5	1	0	0
rs7623513	3	142100428	A	C	0.1491	3.72749e-09	0.984706	rs111774789	15	XRN1	0	intronic	5.044	6	4	5	1	0	0
3:142101688_AG_A	3	142101688	AG	A	0.1451	4.31013e-09	0.954603	rs111774789	15	XRN1	0	intronic	1.393	NA	4	4	1	0	0
rs11709758	3	142104427	T	C	0.1491	7.70969e-10	0.984706	rs111774789	15	XRN1	0	intronic	6.397	7	4	5	1	0	0
rs6769123	3	142107897	A	G	0.1491	8.07269e-10	0.984706	rs111774789	15	XRN1	0	intronic	5.031	7	4	4	1	0	0
rs73238173	3	142110644	C	G	0.1491	2.33763e-09	0.984706	rs111774789	15	XRN1	0	intronic	5.086	6	4	5	1	0	0
rs7642634	3	142110818	T	C	0.1461	2.33763e-09	0.946928	rs111774789	15	XRN1	0	intronic	1.979	5	4	5	1	0	0
rs7631518	3	142111435	C	T	0.1451	1.99344e-09	0.954603	rs111774789	15	XRN1	0	intronic	0.197	6	4	5	1	0	0
rs73238176	3	142114256	G	A	0.1491	1.14759e-09	0.984706	rs111774789	15	XRN1	0	intronic	0.523	4	4	4	1	0	0
rs2291363	3	142116151	A	G	0.1491	7.44947e-10	0.984706	rs111774789	15	XRN1	0	intronic	9.323	6	4	4	1	0	0
rs7633870	3	142118914	A	G	0.1491	8.34908e-10	0.984706	rs111774789	15	XRN1	0	intronic	5.239	5	2	5	1	0	0
rs73238180	3	142123392	G	A	0.1153	2.86566e-06	0.607967	rs111774789	15	XRN1	0	intronic	0.428	7	4	5	1	0	0
rs2306700	3	142123841	C	T	0.1481	2.4141e-09	0.931845	rs111774789	15	XRN1	0	exonic	16.31	7	4	4	1	0	0
rs144223614	3	142130957	C	T	0.1491	1.10363e-09	0.984706	rs111774789	15	XRN1	0	intronic	1.467	7	4	4	1	0	0
rs11714528	3	142133218	C	T	0.1491	1.18588e-09	0.984706	rs111774789	15	XRN1	0	intronic	5.513	6	4	5	1	0	0
rs11720007	3	142134712	T	G	0.1491	7.61624e-10	0.984706	rs111774789	15	XRN1	0	intronic	5.498	6	4	5	1	0	0
rs11714244	3	142138294	C	T	0.1481	1.2007e-09	0.97712	rs111774789	15	XRN1	0	intronic	2.803	7	4	4	1	0	0
rs11720762	3	142140511	T	G	0.1491	7.15992e-10	0.984706	rs111774789	15	XRN1	0	intronic	9.111	7	4	4	1	0	0
rs112504014	3	142140762	G	GT	0.1491	9.41099e-10	0.984706	rs111774789	15	XRN1	0	intronic	1.853	NA	4	4	1	0	0
rs73238185	3	142141177	T	C	0.1491	3.4957e-09	0.984706	rs111774789	15	XRN1	0	intronic	6.144	5	4	4	1	0	0
rs73238186	3	142141180	A	C	0.1491	3.48317e-09	0.984706	rs111774789	15	XRN1	0	intronic	5.553	5	4	4	1	0	0
rs73238187	3	142143674	T	C	0.1491	6.61047e-10	0.984706	rs111774789	15	XRN1	0	intronic	9.601	6	4	5	1	0	0
rs56088529	3	142146369	A	G	0.1491	7.58754e-10	0.984706	rs111774789	15	XRN1	0	intronic	9.415	6	4	5	1	0	0
rs111253465	3	142147129	T	C	0.1491	7.58754e-10	0.984706	rs111774789	15	XRN1	0	intronic	2.31	6	4	5	1	0	0
rs112037494	3	142147152	G	A	0.1491	7.58754e-10	0.984706	rs111774789	15	XRN1	0	intronic	0.29	7	4	5	1	0	0
rs55687115	3	142148372	G	A	0.1491	1.05375e-09	0.984706	rs111774789	15	XRN1	0	intronic	1.426	7	4	5	1	0	0
3:142150896_CAT_C	3	142150896	CAT	C	0.1481	1.44333e-09	0.97712	rs111774789	15	XRN1	0	intronic	0.284	NA	4	5	1	0	0
3:142151049_AATTAAT_A	3	142151049	AATTAAT	A	0.1153	7.13913e-07	0.743268	rs111774789	15	XRN1	0	intronic	0.258	NA	4	5	1	0	0
3:142151066_ATT_A	3	142151066	ATT	A	0.1441	1.61158e-09	0.947177	rs111774789	15	XRN1	0	intronic	0.3	NA	4	5	1	0	0
rs112828099	3	142157535	G	A	0.1571	9.21836e-08	0.926564	rs111774789	15	XRN1	0	intronic	2.66	7	5	5	1	0	0
rs11711179	3	142159885	G	A	0.1481	1.36137e-09	0.97712	rs111774789	15	XRN1	0	intronic	0.11	7	4	5	1	0	0
rs11711164	3	142160032	C	T	0.1481	1.41807e-09	0.97712	rs111774789	15	XRN1	0	intronic	4.406	7	4	5	1	0	0
rs11719737	3	142164017	T	C	0.1461	1.16441e-09	0.961954	rs111774789	15	XRN1	0	intronic	3.296	7	1	5	1	0	0
rs73238195	3	142171525	A	C	0.174	4.59338e-07	0.72943	rs111774789	15	ATR	0	UTR3	0.532	6	4	5	1	0	0
rs113288103	3	142175321	C	T	0.172	8.7697e-07	0.715103	rs111774789	15	ATR	0	intronic	0.095	6	4	5	1	0	0
rs2229032	3	142178144	C	T	0.172	1.69719e-06	0.715103	rs111774789	15	ATR	0	exonic	8.403	NA	4	4	1	0	0
rs111381449	3	142181543	C	G	0.173	1.21893e-06	0.722246	rs111774789	15	ATR	0	intronic	0.054	6	4	5	1	0	0
rs10935464	3	142194755	G	C	0.172	1.08831e-06	0.715103	rs111774789	15	ATR	0	intronic	6.06	7	5	5	1	0	0
rs147812234	3	142197079	A	G	0.173	1.05347e-06	0.722246	rs111774789	15	ATR	0	intronic	3.032	7	5	5	1	0	0
rs149131818	3	142197463	C	T	0.172	1.08831e-06	0.715103	rs111774789	15	ATR	0	intronic	0.054	6	5	5	1	0	0
3:142197969_AG_A	3	142197969	AG	A	0.172	8.20813e-07	0.715103	rs111774789	15	ATR	0	intronic	7.897	NA	5	5	1	0	0
rs201446535	3	142197971	T	A	0.172	1.05347e-06	0.715103	rs111774789	15	ATR	0	intronic	9.3	7	5	5	1	0	0
rs3922731	3	142202636	T	C	0.173	1.08831e-06	0.722246	rs111774789	15	ATR	0	intronic	0.3	NA	4	5	1	0	0
rs73238200	3	142204634	C	T	0.172	1.08831e-06	0.715103	rs111774789	15	ATR	0	intronic	1.66	7	4	5	1	0	0
rs73238201	3	142204728	C	T	0.1958	9.9741e-05	0.602033	rs111774789	15	ATR	0	intronic	0.727	7	4	5	1	0	0
rs73238202	3	142205344	C	T	0.172	1.08831e-06	0.715103	rs111774789	15	ATR	0	intronic	7.628	7	4	5	1	0	0
rs561712403	3	142215173	T	C	0.1282	5.24616e-06	0.699719	rs111774789	15	ATR	0	intronic	0.718	NA	4	5	1	0	0
rs73240305	3	142222770	A	G	0.174	1.15607e-06	0.716921	rs111774789	15	ATR	0	intronic	12.11	7	4	5	1	0	0
rs73240309	3	142240223	A	G	0.174	1.16403e-06	0.716921	rs111774789	15	ATR	0	intronic	0.896	6	4	5	1	0	0
rs73240310	3	142240459	T	C	0.174	1.19461e-06	0.716921	rs111774789	15	ATR	0	intronic	11.87	7	4	4	1	0	0
rs79576118	3	142244645	A	C	0.174	8.63655e-07	0.716921	rs111774789	15	ATR	0	intronic	3.303	6	4	5	1	0	0
rs75100831	3	142244647	T	C	0.174	8.63655e-07	0.716921	rs111774789	15	ATR	0	intronic	3.809	6	4	5	1	0	0
rs73240314	3	142255090	T	C	0.174	9.8513e-07	0.716921	rs111774789	15	ATR	0	intronic	4.176	7	4	4	1	0	0
rs66597875	3	142264782	T	C	0.174	1.14331e-06	0.716921	rs111774789	15	ATR	0	intronic	5.312	6	4	5	1	0	0
rs73240316	3	142266061	A	G	0.174	1.30545e-06	0.716921	rs111774789	15	ATR	0	intronic	0.231	6	4	5	1	0	0
3:142267887_AG_A	3	142267887	AG	A	0.174	1.04198e-06	0.716921	rs111774789	15	ATR	0	intronic	0.608	NA	4	5	1	0	0
rs73240318	3	142277427	A	G	0.174	7.58676e-07	0.716921	rs111774789	15	ATR	0	intronic	8.344	5	4	5	1	0	0
rs200943610	3	142280923	G	GT	0.174	8.97899e-07	0.716921	rs111774789	15	ATR	0	intronic	4.65	NA	4	5	1	0	0
rs201095829	3	142280925	G	GT	0.174	8.97899e-07	0.716921	rs111774789	15	ATR	0	intronic	5.405	NA	4	5	1	0	0
rs60001529	3	142282717	G	A	0.174	1.07423e-06	0.716921	rs111774789	15	ATR	0	intronic	3.072	6	4	5	1	0	0
rs59350099	3	142293878	T	TA	0.174	9.54943e-07	0.716921	rs111774789	15	ATR	0	intronic	1.75	NA	1	5	1	0	0
rs77081474	3	142294634	T	C	0.174	9.81313e-07	0.716921	rs111774789	15	ATR	0	intronic	4.234	5	1	5	1	0	0
rs73240323	3	142294803	T	A	0.174	1.07235e-06	0.716921	rs111774789	15	ATR	0	intronic	5.003	5	1	5	1	0	0
rs9858204	3	142299855	C	T	0.175	2.21025e-06	0.684559	rs111774789	15	RPL6P9	0	ncRNA_intronic	1.026	7	1	15	1	0	0
rs142141316	3	142302081	T	TA	0.174	2.07854e-06	0.689748	rs111774789	15	RPL6P9	839	downstream	1.833	NA	5	15	1	0	0
rs55994893	3	142304694	G	C	0.174	2.99641e-06	0.689748	rs111774789	15	RPL6P9	3452	intergenic	3.488	7	5	15	1	0	0
rs56397702	3	142304764	C	T	0.173	2.92903e-06	0.69499	rs111774789	15	RPL6P9	3522	intergenic	1.492	7	5	15	1	0	0
rs73240328	3	142310205	C	T	0.175	2.21241e-06	0.684559	rs111774789	15	RNA5SP143	313	downstream	7.16	7	5	15	1	0	0
rs28365824	3	142315114	C	A	0.174	5.58705e-06	0.689748	rs111774789	15	PLS1	114	upstream	5.921	2b	1	1	1	0	0
rs73228752	3	142315446	G	A	0.1302	2.326e-05	0.661404	rs111774789	15	PLS1	0	intronic	9.683	4	1	1	1	0	0
3:142318592_TTTTA_T	3	142318592	TTTTA	T	0.1769	8.32062e-07	0.701259	rs111774789	15	PLS1	0	intronic	0.815	NA	5	15	1	0	0
rs73228757	3	142320081	A	G	0.173	3.72137e-06	0.69499	rs111774789	15	PLS1	0	intronic	3.586	6	5	15	1	0	0
rs73228758	3	142320559	A	G	0.174	3.24214e-06	0.689748	rs111774789	15	PLS1	0	intronic	4.31	5	5	15	1	0	0
rs73228759	3	142320779	T	C	0.1292	1.64486e-05	0.66823	rs111774789	15	PLS1	0	intronic	8.111	5	1	15	1	0	0
rs111775220	3	142321651	A	AGGGCCTCTTCTCT	0.1769	2.43062e-06	0.655732	rs111774789	15	PLS1	0	intronic	8.964	NA	1	15	1	0	0
rs9813377	3	142321717	C	T	0.1769	3.292e-06	0.655732	rs111774789	15	PLS1	0	intronic	0.342	5	1	15	1	0	0
rs7647212	3	142322055	G	A	0.1769	2.28909e-06	0.643993	rs111774789	15	PLS1	0	intronic	2.79	7	1	15	1	0	0
rs7647497	3	142322333	G	A	0.1769	1.54377e-06	0.643993	rs111774789	15	PLS1	0	intronic	1.362	7	1	15	1	0	0
rs375950204	3	142322611	CAA	C	0.1769	2.85158e-06	0.643993	rs111774789	15	PLS1	0	intronic	1.089	NA	1	15	1	0	0
rs9844137	3	142323770	T	A	0.1769	2.58384e-06	0.643993	rs111774789	15	PLS1	0	intronic	3.72	7	5	15	1	0	0
rs73228762	3	142325220	A	C	0.1392	1.15333e-05	0.72475	rs111774789	15	PLS1	0	intronic	1.619	5	5	15	1	0	0
rs6440095	3	142325748	A	T	0.1769	1.76139e-06	0.643993	rs111774789	15	PLS1	0	intronic	4.038	6	5	15	1	0	0
rs56864786	3	142326121	C	CAT	0.1769	3.25566e-06	0.643993	rs111774789	15	PLS1	0	intronic	2.923	NA	5	15	1	0	0
rs9816128	3	142327107	C	T	0.1769	2.06382e-06	0.643993	rs111774789	15	PLS1	0	intronic	2.794	4	5	15	1	0	0
rs9816275	3	142327240	C	G	0.1769	2.03426e-06	0.643993	rs111774789	15	PLS1	0	intronic	3.255	4	5	15	1	0	0
rs7633021	3	142327824	T	C	0.1769	2.08557e-06	0.643993	rs111774789	15	PLS1	0	intronic	8.216	4	5	15	1	0	0
rs11444541	3	142328277	A	AC	0.1769	2.38102e-06	0.643993	rs111774789	15	PLS1	0	intronic	7.255	NA	5	15	1	0	0
rs9826463	3	142328919	C	G	0.1769	2.02288e-06	0.643993	rs111774789	15	PLS1	0	intronic	1.032	7	5	15	1	0	0
rs56383228	3	142330863	T	C	0.1769	3.09243e-06	0.643993	rs111774789	15	PLS1	0	intronic	2.052	7	5	15	1	0	0
rs6440096	3	142331360	A	G	0.1769	1.79773e-06	0.643993	rs111774789	15	PLS1	0	intronic	0.831	7	5	15	1	0	0
rs6440097	3	142331719	G	C	0.1769	3.17114e-06	0.643993	rs111774789	15	PLS1	0	intronic	2.755	7	5	15	1	0	0
rs9683274	3	142332110	A	G	0.1421	6.1357e-06	0.70508	rs111774789	15	PLS1	0	intronic	4.287	7	5	15	1	0	0
rs56161530	3	142332376	C	A	0.1402	1.02973e-05	0.718112	rs111774789	15	PLS1	0	intronic	0.768	4	5	15	1	0	0
rs28709617	3	142332635	C	G	0.1769	2.07584e-06	0.643993	rs111774789	15	PLS1	0	intronic	0.895	2b	5	15	1	0	0
rs28378300	3	142333064	T	C	0.1769	2.07584e-06	0.643993	rs111774789	15	PLS1	0	intronic	3.905	7	2	15	1	0	0
rs28647471	3	142333164	A	C	0.1769	2.07584e-06	0.643993	rs111774789	15	PLS1	0	intronic	3.107	7	2	15	1	0	0
rs4398471	3	142333969	A	G	0.1759	1.72579e-06	0.63434	rs111774789	15	PLS1	0	intronic	9.04	6	5	15	1	0	0
rs7638338	3	142334730	T	C	0.1759	1.50177e-06	0.63434	rs111774789	15	PLS1	0	intronic	4.298	5	5	15	1	0	0
rs9868309	3	142335332	A	G	0.1759	1.72579e-06	0.63434	rs111774789	15	PLS1	0	intronic	10.72	6	5	15	1	0	0
rs115683937	3	142335548	G	A	0.1382	8.45874e-06	0.716315	rs111774789	15	PLS1	0	intronic	2.881	7	5	15	1	0	0
rs11711434	3	142336362	G	A	0.1392	8.25333e-06	0.709616	rs111774789	15	PLS1	0	intronic	0.012	6	5	15	1	0	0
rs9847445	3	142338536	G	A	0.1799	2.0229e-06	0.621195	rs111774789	15	PLS1	0	intronic	0.158	6	2	15	1	0	0
rs58910647	3	142339050	T	C	0.1759	1.50599e-06	0.63434	rs111774789	15	PLS1	0	intronic	3.716	7	5	15	1	0	0
rs9857567	3	142340201	G	A	0.1759	1.49701e-06	0.63434	rs111774789	15	PLS1	0	intronic	1.677	4	5	15	1	0	0
rs13316756	3	142340879	A	G	0.1759	1.64357e-06	0.63434	rs111774789	15	PLS1	0	intronic	2.523	7	2	15	1	0	0
rs9862686	3	142341201	C	T	0.1759	1.62373e-06	0.63434	rs111774789	15	PLS1	0	intronic	2.055	5	5	15	1	0	0
rs73228782	3	142341896	G	A	0.1382	1.06673e-05	0.716315	rs111774789	15	PLS1	0	intronic	0.078	6	2	15	1	0	0
rs4582093	3	142342945	A	G	0.1759	1.5777e-06	0.63434	rs111774789	15	PLS1	0	intronic	0.323	7	1	15	1	0	0
rs2140433	3	142343691	C	G	0.1759	2.33624e-06	0.63434	rs111774789	15	PLS1	0	intronic	13.63	5	1	15	1	0	0
3:142343781_AG_A	3	142343781	AG	A	0.1759	3.21692e-06	0.63434	rs111774789	15	PLS1	0	intronic	15.79	NA	1	15	1	0	0
rs2140434	3	142343791	T	G	0.1759	2.00617e-06	0.63434	rs111774789	15	PLS1	0	intronic	17.02	5	1	15	1	0	0
rs2177397	3	142343980	T	C	0.1759	1.94085e-06	0.63434	rs111774789	15	PLS1	0	intronic	7.567	5	1	15	1	0	0
rs17623058	3	142344039	G	A	0.1392	5.68284e-06	0.709616	rs111774789	15	PLS1	0	intronic	4.015	5	1	15	1	0	0
rs57582969	3	142344089	A	AT	0.1759	2.15749e-06	0.63434	rs111774789	15	PLS1	0	intronic	6.245	NA	1	15	1	0	0
rs6797237	3	142344689	G	A	0.1759	2.28592e-06	0.63434	rs111774789	15	PLS1	0	intronic	0.617	7	1	15	1	0	0
rs6797745	3	142345203	G	C	0.1759	2.49819e-06	0.63434	rs111774789	15	PLS1	0	intronic	3.001	7	1	15	1	0	0
rs6773213	3	142345397	A	C	0.1759	2.7934e-06	0.63434	rs111774789	15	PLS1	0	intronic	3.159	7	1	15	1	0	0
rs6800573	3	142345817	C	T	0.1759	2.7934e-06	0.63434	rs111774789	15	PLS1	0	intronic	8.719	5	5	15	1	0	0
rs7622648	3	142346132	A	C	0.1759	2.7934e-06	0.63434	rs111774789	15	PLS1	0	intronic	0.302	6	5	15	1	0	0
rs73228788	3	142351463	C	T	0.1382	1.04975e-05	0.716315	rs111774789	15	PLS1	0	intronic	0.044	7	5	15	1	0	0
3:142352497_TCAAA_T	3	142352497	TCAAA	T	0.1402	1.04447e-05	0.703001	rs111774789	15	PLS1	0	intronic	5.429	NA	5	15	1	0	0
rs56328361	3	142357698	C	T	0.1312	1.05372e-06	0.624549	rs111774789	15	PLS1	0	intronic	0.99	7	5	15	1	0	0
rs138316946	3	142360000	T	TTA	0.1779	2.41013e-05	0.601792	rs111774789	15	PLS1	0	intronic	2.473	NA	5	15	1	0	0
rs1403726	3	142360913	C	G	0.1352	2.57738e-06	0.611548	rs111774789	15	PLS1	0	intronic	1.975	7	5	15	1	0	0
rs35679428	3	190592836	C	A	0.4712	2.6233e-07	0.741864	rs10937450	16	GMNC	0	intergenic	1.026	5	9	15	1	0	0
rs13323015	3	190595760	C	T	0.4702	1.98991e-07	0.744723	rs10937450	16	GMNC	0	intergenic	2.615	4	9	15	1	0	0
rs9862175	3	190596086	C	T	0.4712	2.13319e-07	0.748405	rs10937450	16	GMNC	0	intergenic	1.418	4	9	15	1	0	0
rs6444469	3	190599685	T	A	0.4493	1.87569e-08	0.809342	rs10937450	16	GMNC	0	intergenic	2.061	6	14	15	1	0	0
rs56068001	3	190601149	A	C	0.4483	3.29863e-08	0.804755	rs10937450	16	GMNC	0	NA	3.836	3a	14	15	1	0	0
3:190601375_CTCTT_C	3	190601375	CTCTT	C	0.4751	0.00037372	0.741505	rs10937450	16	GMNC	0	NA	0.629	NA	14	15	1	0	0
rs139384693	3	190601402	CTTCT	C	0.4751	0.00037372	0.741505	rs10937450	16	GMNC	0	NA	0.464	NA	14	15	1	0	0
rs9838279	3	190601893	T	C	0.4493	6.21756e-08	0.816243	rs10937450	16	GMNC	0	NA	1.35	5	14	15	1	0	0
rs9849583	3	190604241	T	C	0.4493	4.21404e-08	0.816243	rs10937450	16	GMNC	0	NA	1.862	6	14	15	1	0	0
rs1393060	3	190606963	C	A	0.4493	6.38138e-08	0.816243	rs10937450	16	GMNC	0	NA	0.955	7	14	15	1	0	0
rs771140446	3	190607847	TC	T	0.4493	1.21219e-07	0.816243	rs10937450	16	GMNC	0	NA	3.262	NA	14	15	1	0	0
rs749413636	3	190609958	TATGAG	T	0.4503	3.45329e-08	0.813942	rs10937450	16	GMNC	0	NA	4.343	NA	14	15	1	0	0
rs6804748	3	190611625	T	C	0.4503	2.79872e-08	0.813942	rs10937450	16	GMNC	1406	intergenic	3.677	7	9	15	1	0	0
rs2202100	3	190612496	T	C	0.4503	2.64498e-08	0.813942	rs10937450	16	GMNC	2277	intergenic	1.083	NA	9	15	1	0	0
rs13075101	3	190613450	A	G	0.4483	2.06932e-08	0.806479	rs10937450	16	GMNC	3231	intergenic	4.945	6	9	15	1	0	0
rs6799249	3	190613714	G	A	0.4503	2.96515e-08	0.813942	rs10937450	16	GMNC	3495	intergenic	1.317	7	9	15	1	0	0
rs13083648	3	190616258	T	A	0.4533	1.95976e-08	0.819257	rs10937450	16	GMNC	6039	intergenic	3.32	7	9	15	1	0	0
rs28873531	3	190616776	T	C	0.4533	1.97868e-08	0.819257	rs10937450	16	GMNC	6557	intergenic	4.307	6	9	15	1	0	0
rs34113929	3	190620146	G	A	0.4513	1.9765e-08	0.811674	rs10937450	16	GMNC	9927	intergenic	12.4	5	9	15	1	0	0
rs6802105	3	190620374	C	T	0.4513	4.34114e-08	0.817726	rs10937450	16	GMNC	10155	intergenic	1.494	4	9	15	0	0	0
rs1501600	3	190621019	A	C	0.4533	2.49696e-08	0.812354	rs10937450	16	GMNC	10800	intergenic	8.291	7	9	15	0	0	0
rs34743701	3	190623368	T	TCC	0.4533	9.24705e-08	0.819257	rs10937450	16	GMNC	13149	intergenic	1.092	NA	9	15	0	0	0
rs34228163	3	190626464	A	AT	0.4294	2.03006e-07	0.748291	rs10937450	16	GMNC	16245	intergenic	1.068	NA	14	15	0	0	0
rs866986	3	190627232	C	T	0.4533	7.39445e-08	0.820084	rs10937450	16	GMNC	17013	intergenic	0.542	7	13	15	0	0	0
rs9852162	3	190629385	C	T	0.4881	0.0123558	0.707063	rs10937450	16	GMNC	19166	intergenic	7.289	2b	7	15	0	0	0
rs13070564	3	190629975	G	T	0.3996	8.33278e-11	0.980632	rs10937450	16	GMNC	19756	intergenic	0.412	6	7	15	0	0	0
rs9868693	3	190632775	C	A	0.4891	0.0117631	0.705562	rs10937450	16	GMNC	22556	intergenic	0.822	7	14	15	0	0	0
rs9878648	3	190634325	C	T	0.4871	0.0114142	0.709737	rs10937450	16	GMNC	24106	intergenic	3.023	7	14	15	0	0	0
3:190635692_AT_A	3	190635692	AT	A	0.4364	6.5922e-09	0.869851	rs10937450	16	GMNC	25473	intergenic	0.47	NA	14	15	0	0	0
rs9881265	3	190636430	T	G	0.4881	0.0119574	0.713516	rs10937450	16	GMNC	26211	intergenic	1.106	7	14	15	0	0	0
rs61500084	3	190636749	T	A	0.3996	6.04415e-11	0.988331	rs10937450	16	GMNC	26530	intergenic	1.323	6	14	15	0	0	0
rs6778263	3	190637833	C	A	0.4881	0.0141497	0.713516	rs10937450	16	GMNC	27614	intergenic	0.714	6	9	15	0	0	0
rs9833898	3	190638289	A	C	0.4881	0.021425	0.713516	rs10937450	16	GMNC	28070	intergenic	2.774	6	9	15	0	0	0
rs146550622	3	190638421	T	C	0.4006	2.78052e-10	0.992191	rs10937450	16	GMNC	28202	intergenic	1.731	7	9	15	0	0	0
rs113180518	3	190638818	G	T	0.4006	2.03832e-10	0.992191	rs10937450	16	GMNC	28599	intergenic	1.654	7	9	15	0	0	0
rs112522420	3	190638851	C	T	0.3996	1.85169e-10	0.988304	rs10937450	16	GMNC	28632	intergenic	1.913	7	9	15	0	0	0
rs4624605	3	190640121	G	T	0.3887	7.85974e-10	0.946844	rs10937450	16	GMNC	29902	intergenic	1.575	7	14	15	0	0	0
rs4308324	3	190640134	A	T	0.3887	5.6897e-10	0.946844	rs10937450	16	GMNC	29915	intergenic	3.265	7	14	15	0	0	0
rs4308325	3	190640155	A	C	0.3996	1.64612e-10	0.988331	rs10937450	16	GMNC	29936	intergenic	2.605	7	14	15	0	0	0
rs73193907	3	190640357	G	T	0.4006	2.21897e-10	0.992191	rs10937450	16	GMNC	30138	intergenic	2.029	7	9	15	0	0	0
rs150434736	3	190640485	C	T	0.3738	3.25938e-08	0.898483	rs10937450	16	GMNC	30266	intergenic	0.884	6	9	15	0	0	0
rs57938725	3	190640616	G	A	0.4801	0.0072179	0.714732	rs10937450	16	GMNC	30397	intergenic	2.394	7	9	15	0	0	0
rs56234707	3	190640634	T	C	0.3976	3.35531e-10	0.980716	rs10937450	16	GMNC	30415	intergenic	3.47	7	9	15	0	0	0
rs56036141	3	190640826	C	T	0.4881	0.01547	0.713516	rs10937450	16	GMNC	30607	intergenic	2.61	6	9	15	0	0	0
rs56268441	3	190640936	G	A	0.4006	2.89039e-10	0.984379	rs10937450	16	GMNC	30717	intergenic	1.658	7	9	15	0	0	0
rs58531798	3	190641068	T	G	0.3986	3.76175e-11	0.984455	rs10937450	16	GMNC	30849	intergenic	2.779	7	9	15	0	0	0
rs12727448	3	190641109	A	G	0.3986	3.63024e-11	0.984455	rs10937450	16	GMNC	30890	intergenic	3.645	7	9	15	0	0	0
rs35865519	3	190641141	G	A	0.4871	0.011906	0.708588	rs10937450	16	GMNC	30922	intergenic	2.736	7	9	15	0	0	0
rs34796569	3	190641349	G	A	0.4881	0.0170023	0.713516	rs10937450	16	GMNC	31130	intergenic	0.579	6	9	15	0	0	0
rs77019812	3	190641446	C	T	0.4066	0.0296631	0.679832	rs10937450	16	GMNC	31227	intergenic	0.832	NA	14	15	0	0	0
rs34886272	3	190641719	A	C	0.4016	3.65607e-10	0.988289	rs10937450	16	GMNC	31500	intergenic	1.185	7	14	15	0	0	0
rs36126498	3	190641908	G	A	0.4861	0.0228181	0.710136	rs10937450	16	GMNC	31689	intergenic	0.651	7	14	15	0	0	0
rs35541804	3	190642014	C	A	0.4881	0.0229648	0.713516	rs10937450	16	GMNC	31795	intergenic	0.433	7	14	15	0	0	0
rs61494018	3	190642391	A	G	0.3976	8.43479e-09	0.972871	rs10937450	16	GMNC	32172	intergenic	1.588	7	14	15	0	0	0
rs187620717	3	190642428	A	G	0.3966	3.9973e-09	0.969115	rs10937450	16	GMNC	32209	intergenic	1.323	7	14	15	0	0	0
rs61295543	3	190642504	G	T	0.3111	0.00256749	0.739294	rs10937450	16	GMNC	32285	intergenic	0.455	6	14	15	0	0	0
rs60645122	3	190642509	A	G	0.3111	0.00256749	0.739294	rs10937450	16	GMNC	32290	intergenic	1.064	7	14	15	0	0	0
rs58675698	3	190642519	G	A	0.3111	0.00256749	0.739294	rs10937450	16	GMNC	32300	intergenic	0.534	7	14	15	0	0	0
rs57712768	3	190642530	A	G	0.3141	0.0018236	0.745085	rs10937450	16	GMNC	32311	intergenic	1.092	7	14	15	0	0	0
rs4687181	3	190642837	C	T	0.3807	1.61834e-07	0.914246	rs10937450	16	GMNC	32618	intergenic	0.926	7	14	15	0	0	0
rs4686569	3	190642839	G	A	0.3807	1.61834e-07	0.914246	rs10937450	16	GMNC	32620	intergenic	0.907	7	14	15	0	0	0
rs60386222	3	190643193	G	T	0.3996	3.7757e-10	0.988331	rs10937450	16	GMNC	32974	intergenic	0.531	7	9	15	0	0	0
rs62288104	3	190643305	C	T	0.3996	1.44035e-10	0.988331	rs10937450	16	GMNC	33086	intergenic	0.899	5	9	15	0	0	0
rs13075182	3	190643358	G	A	0.4881	0.0147798	0.713516	rs10937450	16	GMNC	33139	intergenic	0.834	5	9	15	0	0	0
rs71635338	3	190643896	C	CT	0.4016	7.03151e-09	0.933443	rs10937450	16	GMNC	33677	intergenic	4.694	NA	9	15	0	0	0
3:190646282_TA_T	3	190646282	TA	T	0.4135	1.21786e-09	0.950319	rs10937450	16	GMNC	36063	intergenic	0.785	NA	9	15	0	0	0
rs9811251	3	190646505	C	A	0.4881	0.0151445	0.713516	rs10937450	16	GMNC	36286	intergenic	1.114	6	9	15	0	0	0
rs13066753	3	190647187	C	T	0.3996	1.9542e-10	0.988331	rs10937450	16	GMNC	36968	intergenic	6.055	6	15	15	0	0	0
rs111815843	3	190648865	T	TTTTA	0.4881	0.00976834	0.713516	rs10937450	16	GMNC	38646	intergenic	1.372	NA	14	15	0	0	0
rs13078126	3	190648889	A	C	0.3996	1.47843e-10	0.988331	rs10937450	16	GMNC	38670	intergenic	2.694	6	14	15	0	0	0
rs9826603	3	190649021	G	C	0.4881	0.0144564	0.713516	rs10937450	16	GMNC	38802	intergenic	0.238	6	14	15	0	0	0
3:190650826_TG_T	3	190650826	TG	T	0.4036	1.81764e-10	0.980549	rs10937450	16	GMNC	40607	intergenic	0.086	NA	9	15	0	0	0
rs61067594	3	190650833	G	A	0.4046	1.29954e-10	0.968677	rs10937450	16	GMNC	40614	intergenic	0.771	6	9	15	0	0	0
rs10937450	3	190652328	G	C	0.4026	2.77346e-11	1	rs10937450	16	GMNC	42109	intergenic	0.525	7	7	15	0	0	0
rs34859790	3	190652830	C	T	0.3996	9.21888e-11	0.988331	rs10937450	16	GMNC	42611	intergenic	3.47	6	7	15	0	0	0
rs13060370	3	190653006	G	A	0.3996	1.35212e-10	0.988331	rs10937450	16	GMNC	42787	intergenic	1.213	6	9	15	0	0	0
rs13089287	3	190654424	T	C	0.3996	1.18321e-10	0.988331	rs10937450	16	GMNC	44205	intergenic	0.471	7	9	15	0	0	0
3:190655448_AT_A	3	190655448	AT	A	0.3996	6.371e-10	0.964853	rs10937450	16	GMNC	45229	intergenic	3.681	NA	9	15	0	0	0
rs1909960	3	190655515	A	C	0.3976	1.38542e-10	0.972795	rs10937450	16	GMNC	45296	intergenic	7.151	6	9	15	0	0	0
rs9868783	3	190655758	A	T	0.4742	0.00816565	0.643212	rs10937450	16	GMNC	45539	intergenic	2.324	6	9	15	0	0	0
rs78054167	3	190655759	A	T	0.3837	3.39168e-10	0.920438	rs10937450	16	GMNC	45540	intergenic	1.064	6	9	15	0	0	0
rs74712405	3	190655760	A	T	0.3827	5.35536e-10	0.916815	rs10937450	16	GMNC	45541	intergenic	2.373	6	9	15	0	0	0
rs9835898	3	190656144	G	A	0.4831	0.0113918	0.704195	rs10937450	16	GMNC	45925	intergenic	1.822	7	9	15	0	0	0
rs2363038	3	190656393	G	T	0.3986	1.67233e-10	0.984443	rs10937450	16	GMNC	46174	intergenic	1.817	7	14	15	0	0	0
rs2088882	3	190656524	A	G	0.3986	1.71355e-10	0.968898	rs10937450	16	GMNC	46305	intergenic	0.431	7	14	15	0	0	0
rs883842	3	190656984	C	T	0.3986	1.39552e-10	0.968898	rs10937450	16	GMNC	46765	intergenic	0.969	NA	9	15	0	0	0
rs883841	3	190657094	C	T	0.3986	1.26738e-10	0.968898	rs10937450	16	GMNC	46875	intergenic	2.316	NA	9	15	0	0	0
rs1316356	3	190657163	T	C	0.3986	1.39552e-10	0.968898	rs10937450	16	GMNC	46944	intergenic	0.902	NA	9	15	0	0	0
rs905124	3	190657360	T	A	0.3986	1.53366e-10	0.968898	rs10937450	16	GMNC	47141	intergenic	2.25	6	9	15	0	0	0
rs34306572	3	190657737	G	A	0.3986	3.54102e-10	0.968898	rs10937450	16	GMNC	47518	intergenic	1.031	7	9	15	0	0	0
3:190657741_AGT_A	3	190657741	AGT	A	0.3986	1.49418e-10	0.968898	rs10937450	16	GMNC	47522	intergenic	0.865	NA	9	15	0	0	0
rs13100545	3	190657895	A	G	0.4006	2.95383e-10	0.976533	rs10937450	16	GMNC	47676	intergenic	0.741	7	9	15	0	0	0
rs35592123	3	190658964	G	A	0.4006	2.54176e-10	0.968847	rs10937450	16	GMNC	48745	intergenic	1.114	6	9	15	0	0	0
rs13065568	3	190659591	G	A	0.3986	2.26122e-10	0.968898	rs10937450	16	GMNC	49372	intergenic	10.27	5	7	15	0	0	0
rs1158947	3	190660837	G	A	0.3986	2.20189e-10	0.968898	rs10937450	16	GMNC	50618	intergenic	1.818	6	14	15	0	0	0
3:190661299_GA_G	3	190661299	GA	G	0.3996	2.32909e-10	0.972698	rs10937450	16	GMNC	51080	intergenic	0.171	NA	14	15	0	0	0
rs35955860	3	190661914	T	C	0.3996	3.04057e-10	0.972698	rs10937450	16	GMNC	51695	intergenic	0.737	6	14	15	0	0	0
rs6775893	3	190661998	C	T	0.4851	0.0124532	0.701108	rs10937450	16	GMNC	51779	intergenic	5.419	6	14	15	0	0	0
rs13083859	3	190662703	G	C	0.3986	1.96791e-10	0.968898	rs10937450	16	GMNC	52484	intergenic	0.079	6	14	15	0	0	0
rs61556420	3	190663121	T	C	0.3996	2.99926e-10	0.972698	rs10937450	16	GMNC	52902	intergenic	2.128	6	14	15	0	0	0
rs35055419	3	190663557	T	C	0.3986	2.20875e-10	0.968898	rs10937450	16	GMNC	53338	intergenic	2.429	7	14	15	0	0	0
3:190663692_CA_C	3	190663692	CA	C	0.3996	2.18989e-10	0.972698	rs10937450	16	GMNC	53473	intergenic	0.527	NA	14	15	0	0	0
rs62288110	3	190663724	T	C	0.3986	2.76289e-10	0.968898	rs10937450	16	GMNC	53505	intergenic	4.577	7	14	15	0	0	0
rs62288111	3	190663964	T	C	0.3986	2.03378e-10	0.968898	rs10937450	16	GMNC	53745	intergenic	4.918	7	14	15	0	0	0
rs967512	3	190664073	T	C	0.3986	2.67949e-10	0.968898	rs10937450	16	GMNC	53854	intergenic	2.756	7	14	15	0	0	0
rs967513	3	190664164	C	A	0.3986	2.89466e-10	0.968898	rs10937450	16	GMNC	53945	intergenic	12.12	5	14	15	0	0	0
3:190664528_CTTT_C	3	190664528	CTTT	C	0.4036	1.54e-10	0.957128	rs10937450	16	GMNC	54309	intergenic	2.755	NA	14	15	0	0	0
rs13095744	3	190664718	C	T	0.3996	3.3907e-10	0.972698	rs10937450	16	GMNC	54499	intergenic	9.362	7	14	15	0	0	0
3:190664874_AC_A	3	190664874	AC	A	0.3996	2.50584e-10	0.972698	rs10937450	16	GMNC	54655	intergenic	0.951	NA	14	15	0	0	0
rs952990	3	190664971	G	A	0.4851	0.012298	0.701108	rs10937450	16	GMNC	54752	intergenic	2.066	NA	14	15	0	0	0
rs147618098	3	190665048	T	TTTAA	0.3996	4.02178e-10	0.972698	rs10937450	16	GMNC	54829	intergenic	2.128	NA	14	15	0	0	0
3:190665495_GTT_G	3	190665495	GTT	G	0.3996	2.13491e-10	0.972698	rs10937450	16	GMNC	55276	intergenic	1.235	NA	14	15	0	0	0
rs2047710	3	190665527	C	T	0.3996	2.13491e-10	0.972698	rs10937450	16	GMNC	55308	intergenic	1.99	6	14	15	0	0	0
rs2047711	3	190665614	A	G	0.3996	3.26853e-10	0.972698	rs10937450	16	GMNC	55395	intergenic	0.367	7	14	15	0	0	0
rs2047712	3	190665791	C	T	0.3996	3.34981e-10	0.972698	rs10937450	16	GMNC	55572	intergenic	0.022	5	14	15	0	0	0
rs35910287	3	190666176	G	A	0.3996	3.76035e-10	0.972698	rs10937450	16	GMNC	55957	intergenic	3.807	6	14	15	0	0	0
rs59351287	3	190666382	A	T	0.3996	3.12883e-10	0.972698	rs10937450	16	GMNC	56163	intergenic	1.572	7	14	15	0	0	0
rs57742221	3	190666445	G	C	0.3996	3.12883e-10	0.972698	rs10937450	16	GMNC	56226	intergenic	0.205	7	9	15	0	0	0
rs1159211	3	190666643	C	T	0.3996	2.80256e-10	0.972698	rs10937450	16	GMNC	56424	intergenic	1.158	7	9	15	0	0	0
rs1159212	3	190666734	T	G	0.3986	2.46463e-10	0.968898	rs10937450	16	GMNC	56515	intergenic	0.905	6	9	15	0	0	0
rs1159213	3	190666876	C	T	0.3996	3.35794e-10	0.972698	rs10937450	16	GMNC	56657	intergenic	2.564	7	9	15	0	0	0
rs1501603	3	190667550	G	C	0.4006	3.77859e-10	0.968753	rs10937450	16	GMNC	57331	intergenic	0.591	6	7	15	0	0	0
rs1501604	3	190667598	G	A	0.4006	3.86669e-10	0.968753	rs10937450	16	GMNC	57379	intergenic	1.488	7	7	15	0	0	0
3:190667642_GACACACACAC_G	3	190667642	GACACACACAC	G	0.497	0.00011721	0.665731	rs10937450	16	GMNC	57423	intergenic	2.575	NA	7	15	0	0	0
rs4686570	3	190667970	G	A	0.4006	3.57483e-10	0.968753	rs10937450	16	GMNC	57751	intergenic	1.738	7	7	15	0	0	0
rs34086510	3	190668132	G	A	0.4006	3.63241e-10	0.968753	rs10937450	16	GMNC	57913	intergenic	1.567	5	14	15	0	0	0
rs13066848	3	190668204	T	C	0.3996	2.63155e-10	0.964942	rs10937450	16	GMNC	57985	intergenic	1.309	5	14	15	0	0	0
rs1393057	3	190668377	T	C	0.4006	3.72718e-10	0.968753	rs10937450	16	GMNC	58158	intergenic	0.68	6	14	15	0	0	0
rs1393058	3	190668617	T	C	0.4006	3.63241e-10	0.968753	rs10937450	16	GMNC	58398	intergenic	4.791	6	15	15	0	0	0
rs773198357	3	190668849	TCATCCATGTAGTC	T	0.4006	1.39845e-10	0.968753	rs10937450	16	GMNC	58630	intergenic	8.928	NA	15	15	0	0	0
rs6782126	3	190669073	G	A	0.4006	3.84284e-10	0.968753	rs10937450	16	GMNC	58854	intergenic	2.698	7	15	15	0	0	0
rs9877502	3	190669518	G	A	0.4016	4.1861e-10	0.972597	rs10937450	16	GMNC	59299	intergenic	2.694	6	15	15	0	0	0
rs62288115	3	190669564	C	G	0.4006	3.64677e-10	0.968753	rs10937450	16	GMNC	59345	intergenic	2.516	7	15	15	0	0	0
rs62288116	3	190669657	C	A	0.4006	3.64677e-10	0.968753	rs10937450	16	GMNC	59438	intergenic	2.574	7	9	15	0	0	0
rs557925930	3	190669808	G	A	0.4006	1.20057e-10	0.968753	rs10937450	16	GMNC	59589	intergenic	3.913	NA	9	15	0	0	0
rs577842346	3	190669809	G	A	0.4006	1.05391e-10	0.968753	rs10937450	16	GMNC	59590	intergenic	3.93	NA	9	15	0	0	0
rs540511762	3	190669810	C	G	0.4006	1.05391e-10	0.968753	rs10937450	16	GMNC	59591	intergenic	3.002	NA	9	15	0	0	0
rs560857329	3	190669811	C	A	0.4006	1.05391e-10	0.968753	rs10937450	16	GMNC	59592	intergenic	3.223	NA	9	15	0	0	0
rs147182970	3	190670179	T	TCAG	0.4006	1.37444e-10	0.968753	rs10937450	16	GMNC	59960	intergenic	3.343	NA	9	15	0	0	0
rs67744585	3	190670215	A	G	0.4006	1.30343e-10	0.968753	rs10937450	16	GMNC	59996	intergenic	13.54	7	9	15	0	0	0
rs66520966	3	190670268	A	T	0.4006	3.68746e-10	0.968753	rs10937450	16	GMNC	60049	intergenic	12.82	6	9	15	0	0	0
rs200690866	3	190670370	T	C	0.4026	4.73884e-10	0.960833	rs10937450	16	GMNC	60151	intergenic	1.468	6	9	15	0	0	0
rs201663722	3	190670372	T	C	0.4404	1.86145e-09	0.819075	rs10937450	16	GMNC	60153	intergenic	0.117	6	9	15	0	0	0
rs35595073	3	190670498	A	G	0.4006	4.05839e-10	0.968753	rs10937450	16	GMNC	60279	intergenic	2.834	6	9	15	0	0	0
rs34911650	3	190670658	C	G	0.4016	3.33124e-10	0.964823	rs10937450	16	GMNC	60439	intergenic	7.859	6	9	15	0	0	0
rs35327527	3	190670795	C	T	0.4016	4.29772e-10	0.972597	rs10937450	16	GMNC	60576	intergenic	5.4	5	9	15	0	0	0
rs56396731	3	190670977	A	C	0.4006	4.19754e-10	0.968753	rs10937450	16	GMNC	60758	intergenic	7.207	7	9	15	0	0	0
rs34542080	3	190671057	C	A	0.3996	3.14197e-10	0.964942	rs10937450	16	GMNC	60838	intergenic	10.53	7	9	15	0	0	0
rs763269109	3	190671105	TAA	T	0.4006	1.09976e-10	0.968753	rs10937450	16	GMNC	60886	intergenic	8.537	NA	9	15	0	0	0
rs35670382	3	190671170	C	T	0.4006	4.17939e-10	0.968753	rs10937450	16	GMNC	60951	intergenic	1.203	6	9	15	0	0	0
rs35989701	3	190671225	A	C	0.4006	3.77005e-10	0.968753	rs10937450	16	GMNC	61006	intergenic	4.749	6	9	15	0	0	0
rs6804931	3	190671981	T	C	0.498	0.0211822	0.659049	rs10937450	16	GMNC	61762	intergenic	0.049	6	9	15	0	0	0
3:190672426_CT_C	3	190672426	CT	C	0.4016	5.20829e-10	0.972597	rs10937450	16	GMNC	62207	intergenic	11.8	NA	9	15	0	0	0
rs34216926	3	190672785	G	A	0.3986	2.37385e-10	0.961053	rs10937450	16	GMNC	62566	intergenic	4.187	7	9	15	0	0	0
rs13069243	3	190672837	A	G	0.3986	1.98067e-10	0.961053	rs10937450	16	GMNC	62618	intergenic	9.053	6	9	15	0	0	0
rs35872768	3	190673127	C	T	0.3986	1.82508e-10	0.961053	rs10937450	16	GMNC	62908	intergenic	8.322	7	9	15	0	0	0
3:190678480_TG_T	3	190678480	TG	T	0.3976	3.97565e-10	0.957288	rs10937450	16	GMNC	68261	intergenic	10.02	NA	5	15	0	0	0
rs9842055	3	190678743	T	G	0.4513	1.07392e-08	0.799846	rs10937450	16	GMNC	68524	intergenic	1.912	7	5	15	0	0	0
rs6827279	4	38566132	C	T	0.4145	5.6123e-09	1	rs6825733	17	RP11-213G21.2	0	ncRNA_intronic	0.03	6	5	15	0	1	1
rs6825733	4	38566134	G	C	0.4145	4.76086e-09	1	rs6825733	17	RP11-213G21.2	0	ncRNA_intronic	0.02	7	5	15	0	1	1
rs71641373	4	38577660	T	TA	0.2336	4.45736e-07	0.642462	4:38638959_CCAT_C	17	RP11-213G21.2	5367	intergenic	1.172	NA	5	15	0	0	1
rs6853752	4	38592440	C	T	0.2406	1.55161e-09	0.734511	4:38638959_CCAT_C	17	RP11-213G21.2	20147	intergenic	6.464	7	5	15	0	0	1
rs35608075	4	38593261	G	C	0.2197	2.84807e-06	0.652272	4:38638959_CCAT_C	17	RP11-213G21.2	20968	intergenic	2.211	4	5	15	0	0	1
rs6811246	4	38593723	G	A	0.2406	1.15876e-09	0.734511	4:38638959_CCAT_C	17	RP11-617D20.1	20598	intergenic	0.647	5	5	15	0	0	1
rs11398934	4	38594895	A	AG	0.3062	1.22794e-09	0.845766	4:38638959_CCAT_C	17	RP11-617D20.1	19426	intergenic	2.842	NA	5	15	0	0	1
rs6820276	4	38595068	C	G	0.2406	1.08796e-09	0.734511	4:38638959_CCAT_C	17	RP11-617D20.1	19253	intergenic	3.77	7	5	15	0	0	1
rs337633	4	38602202	C	G	0.3091	1.0066e-09	0.834496	4:38638959_CCAT_C	17	RP11-617D20.1	12119	intergenic	1.015	7	5	15	0	1	0
rs13105987	4	38602467	G	A	0.2406	1.77088e-09	0.734511	4:38638959_CCAT_C	17	RP11-617D20.1	11854	intergenic	0.916	3a	5	15	0	0	0
rs337634	4	38602945	A	T	0.3091	1.16762e-09	0.834496	4:38638959_CCAT_C	17	RP11-617D20.1	11376	intergenic	2.104	4	2	15	0	1	0
rs337637	4	38604470	G	A	0.3091	6.85792e-10	0.834496	4:38638959_CCAT_C	17	RP11-617D20.1	9851	intergenic	1.498	6	5	15	0	1	0
rs337638	4	38604807	T	C	0.3082	5.42428e-10	0.838482	4:38638959_CCAT_C	17	RP11-617D20.1	9514	intergenic	3.284	5	5	15	0	1	0
rs13151185	4	38609196	G	T	0.4394	3.59869e-08	0.910147	rs9522	17	RP11-617D20.1	5125	intergenic	6.526	6	5	15	0	1	0
rs12646137	4	38609650	G	A	0.4423	1.07918e-08	0.899219	rs9522	17	RP11-617D20.1	4671	intergenic	4.815	7	5	15	0	1	0
rs35647276	4	38610478	G	A	0.4394	2.94673e-08	0.910147	rs9522	17	RP11-617D20.1	3843	intergenic	0.294	7	5	15	0	1	0
rs3860067	4	38611905	T	C	0.4394	2.83176e-09	0.910147	rs9522	17	RP11-617D20.1	2416	intergenic	0.551	7	5	15	0	1	0
rs34494851	4	38613107	C	G	0.2843	3.1936e-11	0.99528	4:38638959_CCAT_C	17	RP11-617D20.1	1214	intergenic	9.581	3a	1	15	0	1	0
rs6531652	4	38617351	C	T	0.4334	9.26526e-09	0.939972	rs9522	17	RP11-617D20.1	0	ncRNA_intronic	1.827	6	5	15	0	1	0
rs140659812	4	38622478	A	AGCATATGTATATATCTATACATACACAT	0.2853	4.11512e-09	0.990532	4:38638959_CCAT_C	17	RP11-617D20.1	0	ncRNA_intronic	7.812	NA	1	15	1	0	0
rs13144836	4	38625501	G	C	0.2853	4.34784e-12	1	4:38638959_CCAT_C	17	RP11-617D20.1	0	ncRNA_intronic	0.875	7	5	15	1	1	0
rs11270836	4	38625915	T	TACATTATGTCATTTCACA	0.4344	2.00797e-09	0.951148	rs9522	17	RP11-617D20.1	0	ncRNA_intronic	0.228	NA	5	15	1	0	0
rs13102095	4	38626522	C	T	0.2853	4.22241e-12	1	4:38638959_CCAT_C	17	RP11-617D20.1	0	ncRNA_exonic	13.37	7	5	15	1	1	0
rs34075114	4	38626841	G	C	0.4384	6.60966e-10	0.943607	rs9522	17	RP11-617D20.1	0	ncRNA_exonic	0.513	7	5	15	1	1	0
rs62294474	4	38628725	C	T	0.4364	5.46399e-10	0.950944	rs9522	17	RP11-617D20.1:AC021860.1	00:00:00	exonic	2.399	7	5	15	1	1	0
rs11944291	4	38631620	T	G	0.4344	4.47797e-10	0.95854	rs9522	17	RP11-617D20.1:AC021860.1	00:00:00	ncRNA_intronic	2.449	7	5	15	1	1	0
rs36071400	4	38632166	T	C	0.2853	2.17248e-12	1	4:38638959_CCAT_C	17	RP11-617D20.1:AC021860.1	00:00:00	ncRNA_exonic	7.466	6	5	15	1	1	0
rs35547424	4	38634704	T	C	0.2853	2.04508e-12	1	4:38638959_CCAT_C	17	RP11-617D20.1:AC021860.1	00:00:00	ncRNA_intronic	4.228	5	5	15	1	1	0
rs11947292	4	38634749	A	T	0.4334	1.10121e-09	0.962407	rs9522	17	RP11-617D20.1:AC021860.1	00:00:00	ncRNA_intronic	6.272	5	5	15	1	1	0
rs35771878	4	38634757	A	G	0.2853	2.53268e-12	1	4:38638959_CCAT_C	17	RP11-617D20.1:AC021860.1	00:00:00	ncRNA_intronic	0.639	5	5	15	1	1	0
rs4634234	4	38636772	C	T	0.493	4.61666e-09	0.7166	rs9522	17	RP11-617D20.1:AC021860.1	00:00:00	ncRNA_intronic	0.629	6	5	15	1	1	0
4:38638959_CCAT_C	4	38638959	CCAT	C	0.2853	8.1668e-13	1	4:38638959_CCAT_C	17	RP11-617D20.1:AC021860.1	00:00:00	ncRNA_intronic	3.351	NA	5	15	1	0	0
rs1824652	4	38644597	C	T	0.494	3.87939e-09	0.719455	rs9522	17	RP11-617D20.1:AC021860.1	00:00:00	ncRNA_intronic	1.16	NA	5	15	1	1	0
rs3041410	4	38645166	A	AATGG	0.3698	4.17261e-05	0.73116	rs9522	17	RP11-617D20.1:AC021860.1	00:00:00	ncRNA_intronic	2.987	NA	5	15	1	0	0
rs11727467	4	38646103	A	G	0.2853	2.65872e-12	1	4:38638959_CCAT_C	17	RP11-617D20.1:AC021860.1	00:00:00	ncRNA_intronic	3.411	5	5	15	1	1	0
rs4833078	4	38646476	C	G	0.493	3.96187e-09	0.723046	rs9522	17	RP11-617D20.1:AC021860.1	00:00:00	ncRNA_intronic	3.045	4	5	15	1	1	0
rs337605	4	38647753	C	T	0.4364	3.25288e-07	0.603573	rs9522	17	RP11-617D20.1:AC021860.1	00:00:00	ncRNA_intronic	0.457	NA	5	15	1	1	0
rs4832783	4	38648406	G	C	0.3579	6.02261e-11	0.772143	rs753651679	17	RP11-617D20.1:AC021860.1	00:00:00	ncRNA_intronic	4.863	5	5	15	1	1	0
rs6827414	4	38650464	C	T	0.2853	2.27147e-12	1	4:38638959_CCAT_C	17	RP11-617D20.1:AC021860.1	00:00:00	ncRNA_intronic	14.21	7	5	15	1	1	0
rs6812216	4	38651939	G	A	0.2863	2.10561e-12	0.99528	4:38638959_CCAT_C	17	RP11-617D20.1:AC021860.1	00:00:00	ncRNA_intronic	0.926	4	5	15	1	1	0
rs6813852	4	38651997	C	T	0.2863	2.10561e-12	0.99528	4:38638959_CCAT_C	17	RP11-617D20.1:AC021860.1	00:00:00	ncRNA_intronic	0.718	2b	5	15	1	1	0
rs757791113	4	38653770	CA	C	0.4384	3.06393e-07	0.605671	rs9522	17	RP11-617D20.1:AC021860.1	00:00:00	ncRNA_intronic	0.186	NA	5	15	1	1	0
rs58785573	4	38653773	A	T	0.4384	3.15229e-07	0.605671	rs9522	17	RP11-617D20.1:AC021860.1	00:00:00	ncRNA_intronic	0.455	7	5	15	1	0	0
rs4833079	4	38654681	T	C	0.3559	1.02033e-10	0.778916	rs753651679	17	RP11-617D20.1:AC021860.1	00:00:00	ncRNA_intronic	3.964	5	5	15	1	1	0
rs34722008	4	38659594	G	A	0.2853	3.22635e-12	0.990555	4:38638959_CCAT_C	17	RP11-617D20.1:AC021860.1	00:00:00	ncRNA_intronic	0.693	7	5	15	1	1	0
4:38660904_CATTA_C	4	38660904	CATTA	C	0.2853	3.36376e-12	0.990555	4:38638959_CCAT_C	17	RP11-617D20.1:AC021860.1	00:00:00	ncRNA_intronic	2.241	NA	2	15	1	0	0
rs9522	4	38666972	C	T	0.4394	3.51335e-10	1	rs9522	17	KLF3	0	intronic	11.15	NA	1	1	1	1	0
rs11455486	4	38676055	C	CT	0.3847	1.30413e-09	1	rs11455486	17	KLF3	0	intronic	3.652	NA	1	7	1	0	0
rs34089598	4	38677227	A	C	0.3628	4.8294e-11	0.827644	rs753651679	17	KLF3	0	intronic	14.01	4	1	7	1	1	0
rs71641382	4	38679499	A	AGT	0.2455	3.63377e-06	0.60556	4:38638959_CCAT_C	17	KLF3	0	intronic	1.549	NA	4	7	1	0	0
rs13132853	4	38680015	A	G	0.2952	1.39686e-12	0.928353	4:38638959_CCAT_C	17	KLF3	0	intronic	17.34	2b	2	5	1	1	0
rs753651679	4	38688637	CA	C	0.3797	2.95875e-09	1	rs753651679	17	KLF3	0	intronic	1.02	NA	4	5	1	1	0
rs7685520	4	38689031	T	C	0.3211	4.47658e-11	0.794411	4:38638959_CCAT_C	17	KLF3	0	intronic	4.932	7	4	4	1	1	0
rs2242189	4	38691024	T	C	0.3171	1.20011e-11	0.807178	4:38638959_CCAT_C	17	KLF3	0	intronic	3.864	5	4	4	1	1	0
rs1000096	4	38692835	C	T	0.328	1.71013e-08	0.756799	4:38638959_CCAT_C	17	KLF3	0	intronic	1.748	5	4	4	1	1	0
rs36023504	4	38698924	C	T	0.3111	2.57954e-08	0.816518	4:38638959_CCAT_C	17	KLF3	0	UTR3	14.94	NA	4	4	1	0	0
rs3209570	4	38699657	G	A	0.325	1.63272e-07	0.767348	4:38638959_CCAT_C	17	KLF3	0	UTR3	5.392	5	4	4	1	1	0
4:38703970_CAG_C	4	38703970	CAG	C	0.4085	7.59395e-07	0.775417	rs753651679	17	KLF3	1306	intergenic	0.791	NA	5	5	1	1	0
rs13149231	4	38716483	T	C	0.3509	1.78743e-06	0.657872	4:38638959_CCAT_C	17	KLF3	13819	intergenic	3.147	6	5	15	0	1	0
rs6845639	4	38716721	G	A	0.3509	1.52006e-06	0.657872	4:38638959_CCAT_C	17	KLF3	14057	intergenic	2.289	3a	5	15	0	1	0
rs4345141	4	88913121	A	G	0.07853	5.75229e-05	0.671494	rs2231156	18	RNU1-36P	8267	intergenic	0.543	5	2	15	1	0	0
rs2725237	4	88918786	C	T	0.07853	3.52173e-05	0.671494	rs2231156	18	RNU1-36P	2602	intergenic	1.436	NA	5	15	0	0	0
rs35061532	4	88921565	G	GA	0.07853	5.42299e-05	0.671494	rs2231156	18	RNU1-36P	11	downstream	5.116	NA	5	15	1	0	0
rs2728131	4	88924344	C	T	0.07753	3.46707e-05	0.681108	rs2231156	18	RNU1-36P	2790	intergenic	6.233	5	1	15	1	0	0
rs2728118	4	88929305	G	A	0.07753	4.37529e-05	0.681108	rs2231156	18	PKD2	0	exonic	12.72	NA	1	1	1	0	0
rs2725234	4	88932272	C	T	0.07753	3.53166e-05	0.681108	rs2231156	18	PKD2	0	intronic	0.957	4	1	5	1	0	0
rs2728113	4	88939736	A	G	0.07853	3.20669e-05	0.671494	rs2231156	18	PKD2	0	intronic	13.67	NA	1	5	1	0	0
rs28634790	4	88954523	G	A	0.07654	8.69832e-06	0.69095	rs2231156	18	PKD2	0	intronic	0.857	4	4	5	1	0	0
rs2728109	4	88957723	C	A	0.07058	5.91685e-07	0.777792	rs2231156	18	PKD2	0	intronic	0.9	NA	4	4	1	1	0
rs2725219	4	88959961	T	C	0.07058	1.13626e-06	0.777792	rs2231156	18	PKD2	0	intronic	4.374	NA	4	4	1	0	0
rs2725217	4	88960258	A	T	0.07058	2.0153e-06	0.777792	rs2231156	18	PKD2	0	intronic	10.36	6	4	4	1	0	0
rs2725215	4	88961571	C	T	0.06759	1.91995e-07	0.815616	rs2231156	18	PKD2	0	intronic	3.034	NA	4	4	1	0	0
4:88965493_ACAT_A	4	88965493	ACAT	A	0.06759	1.98311e-07	0.815616	rs2231156	18	PKD2	0	intronic	1.863	NA	4	4	1	0	0
rs2728107	4	88968488	C	T	0.06859	2.0897e-07	0.829656	rs2231156	18	PKD2	0	intronic	0.123	NA	4	5	1	0	0
rs2725211	4	88970375	C	T	0.07157	1.12676e-07	0.791768	rs2231156	18	PKD2	0	intronic	3.342	7	4	5	1	0	0
rs59994479	4	88971327	C	T	0.07157	8.75126e-08	0.791768	rs2231156	18	PKD2	0	intronic	0.659	7	4	5	1	0	0
rs2728104	4	88973006	T	C	0.09642	2.55333e-07	0.619518	rs2231164	18	PKD2	0	intronic	4.936	NA	4	5	1	1	0
rs2728099	4	88975738	T	C	0.07356	8.83851e-08	0.819919	rs2231156	18	PKD2	0	intronic	2.753	NA	4	5	1	0	0
rs2728098	4	88976008	G	A	0.07058	1.48861e-07	0.857932	rs2231156	18	PKD2	0	intronic	0.029	NA	4	5	1	0	0
rs2728134	4	88978139	T	G	0.07356	7.22818e-08	0.819919	rs2231156	18	PKD2	0	intronic	7.462	NA	4	4	1	0	0
4:88982889_CA_C	4	88982889	CA	C	0.07654	1.10125e-07	0.784657	rs2231156	18	PKD2	0	intronic	1.069	NA	4	5	1	0	0
rs538229165	4	88984683	C	CA	0.09145	1.23731e-06	0.640753	rs2231156	18	PKD2	0	intronic	0.826	NA	4	5	1	0	0
rs372355946	4	88987515	CTTTTTTTTT	C	0.07157	1.4884e-07	0.844936	rs2231156	18	PKD2	0	intronic	0.575	NA	4	4	1	0	0
rs140963903	4	88991955	T	TA	0.07455	6.79211e-08	0.810868	rs2231156	18	PKD2	0	intronic	0.767	NA	4	4	1	0	0
rs2725204	4	88992813	T	G	0.07356	5.73008e-08	0.819919	rs2231156	18	PKD2	0	intronic	4.068	NA	4	4	1	0	0
rs2728121	4	88997102	C	T	0.09344	1.07139e-06	0.711879	rs2231156	18	PKD2	0	UTR3	1.004	NA	4	4	1	0	0
rs2725202	4	88997876	G	A	0.07455	6.5763e-08	0.915273	rs2231156	18	PKD2	0	UTR3	0.064	NA	4	5	1	0	0
rs2728126	4	88999222	T	A	0.07555	3.91346e-08	0.902216	rs2231156	18	PKD2	292	downstream	0.882	5	3	5	1	0	0
rs2728125	4	89001893	A	G	0.07455	4.20471e-08	0.915273	rs2231156	18	PKD2	2963	intergenic	1.391	5	5	15	1	0	0
rs2231164	4	89015857	C	T	0.1282	5.71365e-09	1	rs2231164	18	ABCG2	0	intronic	8.364	NA	4	15	1	0	0
rs1383585	4	89019735	A	G	0.07256	3.17981e-09	1	rs2231156	18	ABCG2	0	intronic	0.79	NA	4	15	1	0	0
rs2231156	4	89020427	C	A	0.07256	2.16253e-09	1	rs2231156	18	ABCG2	0	intronic	3.66	NA	4	15	1	1	0
rs4148157	4	89020934	G	A	0.07256	2.47129e-09	1	rs2231156	18	ABCG2	0	intronic	0.206	NA	4	15	1	1	0
rs4693924	4	89023224	G	A	0.07256	2.22713e-09	1	rs2231156	18	ABCG2	0	intronic	0.335	3a	4	15	1	1	0
rs76979899	4	89025241	C	T	0.07256	3.80904e-09	1	rs2231156	18	ABCG2	0	intronic	0.798	7	5	15	1	1	0
rs2054576	4	89028775	A	G	0.07256	2.64636e-09	1	rs2231156	18	ABCG2	0	intronic	2.955	4	1	15	1	1	0
rs1481012	4	89039082	A	G	0.08946	1.08194e-10	0.944416	rs2199936	18	ABCG2	0	intronic	4.102	6	5	15	1	0	0
rs45499402	4	89043634	G	C	0.09443	5.73265e-11	1	rs2199936	18	ABCG2	0	intronic	0.39	2c	1	15	1	0	0
rs149027545	4	89044180	G	C	0.09443	5.73265e-11	1	rs2199936	18	ABCG2	0	intronic	2.989	6	5	15	1	0	0
rs138409370	4	89044312	A	T	0.09443	5.73265e-11	1	rs2199936	18	ABCG2	0	intronic	2.645	6	5	15	1	0	0
rs2199936	4	89045331	A	G	0.09443	3.86508e-11	1	rs2199936	18	ABCG2	0	intronic	2.753	6	5	15	1	0	0
rs141471965	4	89046202	C	T	0.09443	5.70706e-11	1	rs2199936	18	ABCG2	0	intronic	0.088	7	5	15	1	0	0
rs74904971	4	89050026	C	A	0.09443	5.81838e-11	1	rs2199936	18	ABCG2	0	intronic	1.6	6	5	15	1	0	0
rs2231142	4	89052323	G	T	0.09443	6.90136e-11	1	rs2199936	18	ABCG2	0	exonic	22.3	NA	4	15	1	0	0
rs4148155	4	89054667	A	G	0.09245	6.01313e-11	0.977649	rs2199936	18	ABCG2	0	intronic	0.071	6	4	15	1	0	0
rs13105682	4	102702364	T	G	0.04573	1.23117e-08	0.77358	rs34592089	19	BANK1	0	intronic	3.926	7	14	15	1	0	0
rs17199964	4	102707791	G	A	0.06561	5.39367e-11	1	rs17199964	19	BANK1	0	intronic	0.225	7	5	15	1	0	0
rs13125328	4	102855110	G	C	0.1083	2.07253e-10	0.664218	rs13101632	19	BANK1	0	intronic	0.82	2b	4	15	1	1	0
rs13126505	4	102865304	G	A	0.06163	2.8915e-14	0.837742	rs34592089	19	BANK1	0	intronic	0.36	6	4	15	1	1	0
rs13121488	4	102880524	T	C	0.1064	4.98489e-11	0.644429	rs13101632	19	BANK1	0	intronic	2.553	7	4	15	1	1	0
rs13109404	4	102896591	T	G	0.06163	3.83206e-14	0.837742	rs34592089	19	BANK1	0	intronic	0.341	6	4	15	1	1	0
rs34205595	4	102903175	C	T	0.1074	1.03044e-10	0.654296	rs13101632	19	BANK1:RP11-498M5.2	00:00:00	ncRNA_intronic	1.183	4	2	15	1	1	0
rs13127398	4	102921704	T	A	0.06262	5.09011e-14	0.822575	rs34592089	19	BANK1:RP11-498M5.2	00:00:00	ncRNA_intronic	0.416	6	4	15	1	1	0
rs34592089	4	102926923	G	A	0.05268	1.00088e-16	1	rs34592089	19	BANK1:RP11-498M5.2	00:00:00	ncRNA_intronic	0.701	7	4	15	1	0	0
rs13113094	4	102928866	G	A	0.1083	8.19998e-11	0.675174	rs13101632	19	BANK1:RP11-498M5.2	00:00:00	ncRNA_intronic	2.521	6	5	15	1	0	0
rs1813006	4	103001649	G	T	0.05964	9.21971e-16	0.802365	rs34592089	19	BANK1	5679	intergenic	1.848	5	9	15	1	1	0
rs13101632	4	103034391	G	A	0.1064	1.66843e-13	1	rs13101632	19	BANK1	38421	intergenic	4.431	7	15	15	0	1	0
rs6855246	4	103112470	A	G	0.09046	4.45974e-18	1	rs6855246	19	SLC39A8	59727	intergenic	0.313	7	9	15	0	1	0
rs151431	4	103128298	G	A	0.2227	1.76656e-07	0.897777	rs657985	19	SLC39A8	43899	intergenic	2.978	7	14	15	0	0	0
rs151422	4	103132116	G	A	0.2227	4.02853e-08	0.897777	rs657985	19	SLC39A8	40081	intergenic	1.571	NA	7	15	0	0	1
rs151421	4	103132210	T	G	0.2227	3.6816e-08	0.897777	rs657985	19	SLC39A8	39987	intergenic	0.477	NA	7	15	0	0	1
rs151415	4	103137539	C	G	0.2237	4.95554e-08	0.892768	rs657985	19	SLC39A8	34658	intergenic	7.207	5	5	15	0	0	1
rs151412	4	103138621	C	T	0.2137	9.53797e-10	0.95524	rs657985	19	SLC39A8	33576	intergenic	5.698	NA	5	15	0	0	1
rs151411	4	103138628	A	C	0.2107	9.10187e-10	0.905561	rs657985	19	SLC39A8	33569	intergenic	3.075	NA	5	15	0	0	1
rs151410	4	103140736	C	G	0.2147	5.02805e-10	0.960929	rs657985	19	SLC39A8	31461	intergenic	1.397	4	2	15	0	0	0
rs151407	4	103144890	A	G	0.2087	5.25049e-10	0.994286	rs657985	19	SLC39A8	27307	intergenic	14.13	NA	7	15	0	0	0
rs35225200	4	103146888	A	C	0.09245	6.92972e-18	0.863334	rs13107325	19	SLC39A8	25309	intergenic	2.395	7	9	15	0	1	0
rs35518360	4	103146890	A	T	0.09245	4.70712e-18	0.863334	rs13107325	19	SLC39A8	25307	intergenic	0.228	7	9	15	0	1	0
rs604362	4	103147494	C	G	0.2087	4.24221e-10	0.994286	rs657985	19	SLC39A8	24703	intergenic	0.895	6	9	15	0	0	0
[truncated: 10,308 more rows]

## Sheet: SI-Data 5
Supplementary Data 5. Genome-wide gene-based association analyses for basal ganglia.
Genome-wide gene-based association studies (GWGAS; Bonferroni-corrected two-sided P < 2.622e-6, i.e 0.05/19073) identified 149 unique genes across the basal ganglia.
Gene	Chromosome	Start	End	No. of SNPs	NPARAM	Z-score	P-value	SYMBOL
ENSG00000142611	1	2985732	3355185	1910	199	34794	1.1124e-07	PRDM16
ENSG00000117448	1	46016215	46035721	55	10	34794	9.273e-07	AKR1A1
ENSG00000134256	1	117544382	117579167	127	30	34794	2.6555e-08	CD101
ENSG00000160838	1	156890442	156902886	52	8	34794	3.7222e-09	LRRC71
ENSG00000132694	1	156904632	157015162	330	23	34794	1.6065e-09	ARHGEF11
ENSG00000234237	1	180941695	180949868	16	3	34794	1.0943e-06	AL162431.1
ENSG00000135823	1	180941861	180992047	131	16	34794	1.7652e-06	STX6
ENSG00000268688	2	37068327	37068530	1	1	34794	5.2757e-08	AC007382.1
ENSG00000115355	2	55514978	55647057	582	26	34794	3.2237e-08	CCDC88A
ENSG00000138439	2	203499901	203634480	291	36	34794	7.3466e-07	FAM117B
ENSG00000163596	2	203640690	203736708	262	18	34794	5.3064e-07	ICA1L
ENSG00000144426	2	203879602	204091101	465	35	34794	1.3882e-06	NBEAL1
ENSG00000173166	2	204259068	204400133	335	33	34794	2.7909e-08	RAPH1
ENSG00000127831	2	219283815	219318018	62	10	34794	9.4282e-07	VIL1
ENSG00000135913	2	219314974	219433084	291	13	34794	6.4592e-07	USP37
ENSG00000144580	2	219433303	219461803	74	8	34794	3.7755e-07	RQCD1
ENSG00000115556	2	219472488	219501907	67	10	34794	2.5215e-07	PLCD4
ENSG00000115568	2	219502639	219524378	64	9	34794	1.149e-07	ZNF142
ENSG00000163482	2	219536749	219567439	50	10	34794	4.7031e-08	STK36
ENSG00000135912	2	219575568	219620139	116	8	34794	3.0279e-07	TTLL4
ENSG00000131378	3	16355081	16555533	871	76	34794	1.4192e-08	RFTN1
ENSG00000114388	3	50384761	50388522	2	1	34794	4.6828e-07	NPRL2
ENSG00000169855	3	78646390	79816965	3688	127	34794	1.8128e-06	ROBO1
ENSG00000114126	3	141663277	141868386	939	25	34794	4.9333e-08	TFDP2
ENSG00000114127	3	142025449	142166904	290	24	34794	2.636e-10	XRN1
ENSG00000205835	3	190570666	190610218	183	34	34794	1.4996e-06	GMNC
ENSG00000196355	4	38628029	38666430	128	20	34794	3.255e-10	AC021860.1
ENSG00000109787	4	38665817	38702663	120	28	34794	8.9431e-10	KLF3
ENSG00000118762	4	88928820	88998929	201	33	34794	4.3646e-07	PKD2
ENSG00000138821	4	103172198	103352415	731	44	34794	8.7949e-07	SLC39A8
ENSG00000016082	5	50678921	50690564	28	10	34794	2.8013e-08	ISL1
ENSG00000123213	5	65018023	65167553	614	45	34794	2.0064e-06	NLN
ENSG00000164180	5	87485450	87565293	191	30	34794	4.0074e-08	TMEM161B
ENSG00000186687	5	130506503	130541119	116	13	34794	1.3734e-10	LYRM7
ENSG00000158373	6	26158349	26171577	25	8	34794	1.1106e-06	HIST1H2BD
ENSG00000197697	6	26183958	26184454	2	1	34794	1.2623e-08	HIST1H2BE
ENSG00000198704	6	28471073	28495992	102	19	34794	2.2068e-06	GPX6
ENSG00000174945	7	2719156	2815134	653	52	34794	1.287e-06	AMZ1
ENSG00000106070	7	50657760	50861159	839	36	34794	8.3339e-07	GRB10
ENSG00000078487	7	99998449	100026615	59	7	34794	9.6703e-07	ZCWPW1
ENSG00000146834	7	100026413	100031741	18	5	34794	1.0537e-06	MEPCE
ENSG00000185955	7	100054238	100061894	13	5	34794	1.2817e-06	C7orf61
ENSG00000166925	7	100060982	100076902	31	8	34794	1.612e-07	TSC22D4
ENSG00000166924	7	100081550	100092422	29	9	34794	8.3558e-08	NYAP1
ENSG00000171056	8	10581278	10697357	745	28	34794	2.7201e-07	SOX7
ENSG00000258724	8	10582909	10697357	738	28	34794	2.1415e-07	SOX7
ENSG00000254093	8	10622473	10697394	537	24	34794	1.633e-07	PINX1
ENSG00000171044	8	10753555	11058875	1443	43	34794	5.6913e-07	XKR6
ENSG00000168575	8	42273993	42397069	344	44	34794	1.2189e-12	SLC20A2
ENSG00000176209	8	42396298	42409603	56	7	34794	7.5218e-14	SMIM19
ENSG00000182752	9	118916083	119164601	620	96	34794	8.8363e-08	PAPPA
ENSG00000173611	9	127704887	127905785	493	28	34794	1.1135e-07	SCAI
ENSG00000119414	9	127908852	127952218	128	14	34794	1.9389e-08	PPP6C
ENSG00000136933	9	127962821	127996437	119	16	34794	2.4756e-08	RABEPK
ENSG00000204682	10	21781587	21786191	10	4	34794	3.095e-12	CASC10
ENSG00000180592	10	21802407	21814611	18	8	34794	8.238e-12	SKIDA1
ENSG00000078403	10	21823094	22032559	329	46	34794	3.2686e-13	MLLT10
ENSG00000136770	10	22045466	22292698	578	27	34794	7.8317e-08	DNAJC1
ENSG00000185875	10	25305587	25315593	39	7	34794	4.2635e-07	THNSL1
ENSG00000165757	10	30301729	30404423	347	49	34794	1.9363e-06	KIAA1462
ENSG00000188316	10	118609023	118671299	128	28	34794	5e-10	ENO4
ENSG00000187164	10	118643742	118886097	480	42	34794	6.3362e-10	KIAA1598
ENSG00000148704	10	118888032	118897812	17	6	34794	2.135e-06	VAX1
ENSG00000107679	10	124134212	124191867	210	25	34794	3.4426e-07	PLEKHA1
ENSG00000066336	11	47376411	47400127	108	12	34794	2.6005e-06	SPI1
ENSG00000165915	11	47428683	47438047	24	5	34794	3.4355e-08	SLC39A13
ENSG00000165916	11	47440320	47447993	22	5	34794	7.5992e-07	PSMC3
ENSG00000165917	11	47459308	47470730	41	7	34794	8.297e-10	RAPSN
ENSG00000149187	11	47487496	47587121	200	36	34794	3.1245e-11	CELF1
ENSG00000213619	11	47586888	47606114	30	13	34794	9.7263e-08	NDUFS3
ENSG00000109919	11	47638867	47664175	49	17	34794	1.3488e-08	MTCH2
ENSG00000165923	11	47681143	47736941	149	18	34794	1.3579e-09	AGBL2
ENSG00000109920	11	47738072	47788995	142	20	34794	1.1852e-09	FNBP4
ENSG00000030066	11	47799639	47870107	185	20	34794	1.2252e-09	NUP160
ENSG00000137494	11	82904781	82971736	198	27	34794	8.7708e-15	ANKRD42
ENSG00000137500	11	82970139	82997450	109	16	34794	5e-10	CCDC90B
ENSG00000150672	11	83166055	85338966	8123	216	34794	5.5378e-10	DLG2
ENSG00000165323	11	92085262	92629618	1597	60	34794	3.9787e-14	FAT3
ENSG00000177103	11	117298489	117688240	1819	137	34794	1.78e-13	DSCAML1
ENSG00000165659	13	72012098	72441330	1234	106	34794	1.4787e-07	DACH1
ENSG00000126777	14	56025790	56168244	586	16	34794	9.547e-11	KTN1
ENSG00000100796	14	91923955	91976898	233	19	34794	2.3773e-09	SMEK1
ENSG00000268657	14	92038788	92041383	14	6	34794	7.7998e-07	AL133373.1
ENSG00000183828	14	105639275	105647660	29	5	34794	1.4322e-06	NUDT14
ENSG00000103227	16	903634	1031318	1000	46	34794	3.5898e-08	LMF1
ENSG00000005513	16	1031808	1036979	32	9	34794	2.1449e-08	SOX8
ENSG00000179889	16	15068448	15233196	518	46	34794	1.8476e-07	PDXDC1
ENSG00000157045	16	15131710	15149921	64	9	34794	9.7969e-11	NTAN1
ENSG00000198156	16	28353876	28374829	19	7	34794	2.4666e-08	NPIPB6
ENSG00000205609	16	28390900	28415200	9	4	34794	3.2339e-07	EIF3CL
ENSG00000261832	16	28477974	28503333	44	8	34794	1.1814e-10	CLN3
ENSG00000188603	16	28477983	28506896	52	10	34794	1.3456e-10	CLN3
ENSG00000184730	16	28505970	28510291	12	4	34794	7.5891e-10	APOBR
ENSG00000197272	16	28510683	28523372	38	7	34794	3.5062e-09	IL27
ENSG00000176476	16	28565236	28603111	142	19	34794	1.01e-09	CCDC101
ENSG00000197165	16	28603264	28608430	34	9	34794	1.8028e-09	SULT1A2
ENSG00000196502	16	28616903	28634946	109	10	34794	4.5748e-09	SULT1A1
ENSG00000255524	16	28648975	28670003	35	9	34794	1.8485e-11	NPIPB8
ENSG00000184110	16	28699879	28747051	29	14	34794	4.3515e-09	EIF3C
ENSG00000168488	16	28834356	28848558	38	5	34794	3.7412e-12	ATXN2L
ENSG00000178952	16	28853732	28857729	8	2	34794	4.0248e-09	TUFM
ENSG00000178188	16	28857921	28885526	82	7	34794	1.4529e-11	SH2B1
ENSG00000196296	16	28889726	28915830	53	9	34794	2.3291e-11	ATP2A1
ENSG00000177548	16	28915742	28947847	68	19	34794	2e-09	RABEP2
ENSG00000177455	16	28943260	28950667	11	6	34794	5.7385e-09	CD19
ENSG00000176953	16	28962128	28978418	35	10	34794	2.322e-07	NFATC2IP
ENSG00000169682	16	28985542	28995869	32	11	34794	1.6968e-06	SPNS1
ENSG00000260456	16	87117168	87351022	1389	93	34794	3.7513e-12	C16orf95
ENSG00000072310	17	17713713	17740325	56	8	34794	1.4762e-06	SREBF1
ENSG00000175662	17	17746828	17875736	273	14	34794	1.3644e-06	TOM1L2
ENSG00000266967	17	41102543	41116515	25	8	34794	4.0821e-07	AARSD1
ENSG00000108825	17	41102543	41132545	67	13	34794	1.8186e-06	PTGES3L-AARSD1
ENSG00000267060	17	41120105	41132545	29	7	34794	2.1774e-06	PTGES3L
ENSG00000198863	17	41132582	41145707	25	9	34794	1.9585e-07	RUNDC1
ENSG00000131469	17	41150290	41154976	11	3	34794	1.6724e-07	RPL27
ENSG00000068079	17	41158742	41166473	21	6	34794	2.027e-06	IFI35
ENSG00000108828	17	41166622	41177140	18	5	34794	4.9455e-09	VAT1
ENSG00000108830	17	41177258	41184057	13	3	34794	4.0441e-09	RND2
ENSG00000012048	17	41196312	41277500	248	12	34794	1.1404e-08	BRCA1
ENSG00000188554	17	41322498	41363708	113	7	34794	3.552e-08	NBR1
ENSG00000184988	17	41363854	41372061	16	5	34794	3.163e-08	TMEM106A
ENSG00000187323	18	49866542	51057784	5985	131	34794	5.6098e-28	DCC
ENSG00000099331	19	17186591	17325346	718	70	34794	8.9086e-07	MYO9B
ENSG00000130203	19	45409011	45412650	8	4	34794	5.8614e-09	APOE
ENSG00000160007	19	47421933	47508334	187	26	34794	4.8663e-10	ARHGAP35
ENSG00000215305	20	2821349	2847378	119	12	34794	7.3498e-11	VPS16
ENSG00000132670	20	2844830	3019722	425	28	34794	7.55e-08	PTPRA
ENSG00000125901	20	3026591	3028900	8	5	34794	2.7675e-07	MRPS26
ENSG00000100994	20	25228705	25278650	230	18	34794	3.9479e-09	PYGB
ENSG00000100997	20	25275379	25371619	341	16	34794	7.6978e-09	ABHD12
ENSG00000101003	20	25388363	25433264	172	18	34794	8.8871e-08	GINS1
ENSG00000101004	20	25433341	25566153	460	31	34794	5.8939e-08	NINL
ENSG00000180383	20	30053309	30064560	34	11	34794	9.3254e-08	DEFB124
ENSG00000101294	20	30102231	30157370	163	11	34794	2.6179e-06	HM13
ENSG00000125968	20	30193086	30194318	9	4	34794	2.6961e-07	ID1
ENSG00000131055	20	30225691	30232809	22	5	34794	5.9663e-13	COX4I2
ENSG00000171552	20	30252255	30311792	115	11	34794	5e-10	BCL2L1
ENSG00000088325	20	30327074	30389608	151	16	34794	8.1601e-15	TPX2
ENSG00000101306	20	30407111	30422492	47	8	34794	1.5654e-14	MYLK2
ENSG00000179772	20	30432103	30433420	2	1	34794	2.7294e-08	FOXS1
ENSG00000149599	20	30435440	30458550	69	21	34794	3.3629e-13	DUSP15
ENSG00000131044	20	30458505	30532764	206	34	34794	4.494e-07	TTLL9
ENSG00000196396	20	49126891	49201299	223	30	34794	3.0419e-07	PTPN1
ENSG00000171587	21	41382926	42219065	4267	248	34794	5.1153e-11	DSCAM
ENSG00000241973	22	21061979	21213705	564	18	34794	2.0938e-08	PI4KA
ENSG00000099937	22	21128167	21142008	56	9	34794	2.9972e-07	SERPIND1
ENSG00000099940	22	21213271	21245506	108	15	34794	3.827e-07	SNAP29
ENSG00000138942	22	31556168	31603005	177	22	34794	1.7011e-06	RNF185
ENSG00000100116	22	38203912	38213183	32	7	34794	1.4623e-06	GCAT

## Sheet: SI-Data 6
Supplementary Data 6. MAGMA Gene-Set Analysis for basal ganglia.
Genome-wide gene-based associaton studies (GWGAS; Bonferroni-corrected two-sided P < 2.622e-6, i.e 0.05/19073) identified 149 unique genes across the hippocampal formation. MAGMA gene-set analysis is performed for curated gene sets and GO terms obtained from MsigDB.
FULL_NAME	NGENES	BETA	BETA_STD	SE	P-value	P-valuebon
Curated_gene_sets:reactome_dscam_interactions	11	1.7914	0.043009	0.29318	5.0856e-10	7.87301736e-06
GO_bp:go_neurogenesis	1515	0.15168	0.041016	0.025658	1.7257e-09	2.6713836e-05
GO_bp:go_cell_morphogenesis_involved_in_neuron_differentiation	546	0.24339	0.040588	0.042227	4.1805e-09	6.47099595e-05
GO_bp:go_neuron_differentiation	1277	0.15425	0.038554	0.02791	1.6545e-08	0.00025608351
GO_bp:go_neuron_development	1037	0.16416	0.037225	0.030562	3.9519e-08	0.000611635563
GO_bp:go_regulation_of_cell_development	875	0.17424	0.036455	0.0329	5.9882e-08	0.000926733832
GO_bp:go_axon_development	478	0.23261	0.03636	0.045152	1.3048e-07	0.002019178
GO_bp:go_regulation_of_cell_differentiation	1716	0.1218	0.034853	0.023942	1.8338e-07	0.00283762212
GO_bp:go_regulation_of_neuron_differentiation	613	0.19796	0.034916	0.039373	2.5038e-07	0.00387412974
GO_bp:go_regulation_of_axonogenesis	169	0.3622	0.033944	0.073212	3.7966e-07	0.00587409952
GO_bp:go_negative_regulation_of_nervous_system_development	287	0.27427	0.033391	0.056821	6.9935e-07	0.01081964385
Curated_gene_sets:dacosta_uv_response_via_ercc3_dn	837	0.17089	0.035006	0.03577	8.9452e-07	0.0138382244
GO_bp:go_dendrite_development	203	0.32088	0.032929	0.067597	1.0401e-06	0.0160893069
GO_bp:go_central_nervous_system_neuron_axonogenesis	35	0.8235	0.035245	0.1738	1.087e-06	0.016813716
GO_bp:go_negative_regulation_of_neuron_differentiation	210	0.30946	0.032293	0.065564	1.1884e-06	0.0183809828
GO_bp:go_cell_morphogenesis_involved_in_differentiation	688	0.17558	0.032742	0.037421	1.3621e-06	0.0210662386
GO_bp:go_negative_regulation_of_cell_development	310	0.25449	0.032181	0.05428	1.386e-06	0.02143449
GO_bp:go_cell_part_morphogenesis	639	0.1752	0.031528	0.038824	3.2202e-06	0.0497971728

## Sheet: SI-Data 7
Supplementary Data 7. Gene Ontology gene-sets significantly associated with mapped genes for basal ganglia
We used Open target mapping platform to map the 72 independent significant single-nucleotide polymorphisms (with two-sided P < 5e-8) in the GWAS discovery sample to genes. Only p-values below the level of genome-wide significance are reported. This strategy identified 74 unique genes. The pathway analysis was implicated for all mapped genes of basal ganglia volumes.
Category	GeneSet	p-value	adjP-value	genes
GO_bp	GO_NEURON_DIFFERENTIATION	1.0737824010246804e-08	7.892300647531401e-05	KIAA1598:DSCAML1:ZFHX3:ZNF521:DCC:APOE:ARHGAP35:STRN:SIX3:CCDC88A:PTPRA:DSCAM:ROBO1:CTNND2:ISL1:PBX3
GO_bp	GO_NEUROGENESIS	1.7433551513868007e-08	0.00012813660362692985	PRDM16:KIAA1598:DSCAML1:ZFHX3:ZNF521:DCC:APOE:ARHGAP35:STRN:SIX3:CCDC88A:PTPRA:DSCAM:ROBO1:CTNND2:ISL1:PBX3
GO_bp	GO_CELL_PART_MORPHOGENESIS	1.2790035145660847e-07	0.0009400675832060722	KIAA1598:DSCAML1:DCC:APOE:ARHGAP35:PTPRA:BCL2L1:DSCAM:ROBO1:CTNND2:ISL1
GO_bp	GO_CELL_MORPHOGENESIS_INVOLVED_IN_NEURON_DIFFERENTIATION	2.882975167729489e-07	0.0021189867482811742	KIAA1598:DSCAML1:DCC:APOE:ARHGAP35:PTPRA:DSCAM:ROBO1:CTNND2:ISL1
GO_bp	GO_NEURON_DEVELOPMENT	3.160848634431363e-07	0.002323223746307052	KIAA1598:DSCAML1:DCC:APOE:ARHGAP35:STRN:CCDC88A:PTPRA:DSCAM:ROBO1:CTNND2:ISL1:PBX3
GO_bp	GO_NEGATIVE_REGULATION_OF_SIGNALING	6.179909613203366e-07	0.004542233565704474	PRDM16:PLEKHA1:MTNR1B:SESN3:DCC:APOE:ARHGAP35:SIX3:RQCD1:BCL2L1:PTPN1:ROBO1:ISL1:FIGNL1
GO_bp	GO_REGULATION_OF_NEURON_DIFFERENTIATION	8.432692165460013e-07	0.00619802874161311	KIAA1598:ZFHX3:DCC:APOE:ARHGAP35:SIX3:CCDC88A:DSCAM:ROBO1:ISL1
GO_bp	GO_AXON_DEVELOPMENT	1.0002328047797635e-06	0.007351711115131262	KIAA1598:DSCAML1:DCC:APOE:ARHGAP35:PTPRA:DSCAM:ROBO1:ISL1
GO_bp	GO_NEURON_PROJECTION_GUIDANCE	1.5103019606722537e-06	0.011100719410941064	DSCAML1:DCC:ARHGAP35:PTPRA:DSCAM:ROBO1:ISL1
GO_bp	GO_NETRIN_ACTIVATED_SIGNALING_PATHWAY	1.82850784637597e-06	0.01343953267086338	KIAA1598:DCC:DSCAM
GO_bp	GO_CELL_PROJECTION_ORGANIZATION	2.026773572221771e-06	0.014896785755830018	KIAA1598:PLEKHA1:DSCAML1:DCC:APOE:ARHGAP35:STRN:CCDC88A:PTPRA:DSCAM:ROBO1:GMNC:CTNND2:ISL1
GO_bp	GO_REGULATION_OF_AXONOGENESIS	2.176714439272879e-06	0.01599885112865566	KIAA1598:DCC:APOE:ARHGAP35:DSCAM:ROBO1
GO_bp	GO_CELL_MORPHOGENESIS_INVOLVED_IN_DIFFERENTIATION	2.282670238737571e-06	0.016777626254721147	KIAA1598:DSCAML1:DCC:APOE:ARHGAP35:PTPRA:DSCAM:ROBO1:CTNND2:ISL1
GO_bp	GO_NEURON_RECOGNITION	2.7784637605682304e-06	0.020421708640176492	DSCAML1:ARHGAP35:DSCAM:ROBO1
GO_bp	GO_LOCOMOTORY_BEHAVIOR	3.339396910578629e-06	0.024544567292752926	ZFHX3:APOE:STRN:ABHD12:DSCAM:PBX3
GO_bp	GO_NEGATIVE_REGULATION_OF_RESPONSE_TO_STIMULUS	4.558999517917917e-06	0.03350864645669669	PRDM16:PLEKHA1:MTNR1B:SESN3:DCC:APOE:ARHGAP35:SIX3:RQCD1:BCL2L1:PTPN1:ROBO1:ISL1:FIGNL1
GO_cc	GO_NEURON_PROJECTION	1.302318131471486e-05	0.013036204496029574	KIAA1598:DSCAML1:POLG:DCC:APOE:STRN:ABHD12:DSCAM:GRM7:ROBO1:XRN1:CTNND2
GO_cc	GO_SYNAPSE	2.5458014493362063e-05	0.025483472507855424	DSCAML1:POLG:DCC:APOE:STRN:PTPRA:BCL2L1:DSCAM:GRM7:XRN1:CTNND2
GO_cc	GO_CELL_PROJECTION_PART	3.469656640462879e-05	0.03473126297103342	KIAA1598:PLEKHA1:POLG:APOE:ARHGAP35:STRN:CCDC88A:ABHD12:DSCAM:GRM7:XRN1:CTNND2
GO_cc	GO_NEURON_PART	4.1054616093332984e-05	0.04109567070942632	KIAA1598:DSCAML1:POLG:DCC:APOE:STRN:ABHD12:BCL2L1:DSCAM:GRM7:ROBO1:XRN1:CTNND2
GO_bp: Gene Ontology Biological Processes
GO_cc: Gene Ontology Cellular Components

## Sheet: SI-Data 8
Supplementary Data 8. Overrepresented pathways in mapped genes for Basalganglia
We used Open target mapping platform to map the 72 independent significant single-nucleotide polymorphisms (with two-sided P < 5e-8) in the GWAS discovery sample to genes. Only p-values below the level of genome-wide significance are reported. This strategy identified 74 unique genes. The pathway analysis was implicated for all mapped genes of basal ganglia volumes.
Pathway names	P-value	q_value	pathway source
DSCAM interactions	2.14e-06	0.000282	Reactome
Axon guidance	1.1e-05	0.000704	Reactome
Nervous system development	1.81e-05	0.000704	Reactome
Netrin-1 signaling	2.13e-05	0.000704	Reactome
Regulation of commissural axon pathfinding by SLIT and ROBO	0.000439	0.0116	Reactome
RND3 GTPase cycle	0.000635	0.014	Reactome
Developmental Biology	0.00139	0.0232	Reactome
Heme biosynthesis	0.00141	0.0232	Reactome
Signaling by ROBO receptors	0.00226	0.0309	Reactome
Lamivudine Metabolism Pathway	0.00234	0.0309	SMPDB
Regulation of expression of SLITs and ROBOs	0.00289	0.0347	Reactome
Plasma lipoprotein remodeling	0.00487	0.0532	Reactome
Integrin signaling	0.00524	0.0532	Reactome
Metabolism of porphyrins	0.00603	0.0567	Reactome
Acetaminophen Metabolism Pathway	0.00645	0.0567	SMPDB
Mammary gland development pathway - Pregnancy and lactation (Stage 3 of 4)	0.00777	0.0639	Wikipathways
Melatonin metabolism and effects	0.00823	0.0639	Wikipathways
Platelet Aggregation (Plug Formation)	0.0097	0.0674	Reactome
Zinc homeostasis	0.0097	0.0674	Wikipathways

## Sheet: SI-Data 9
Supplementary Data 9. Gene-drug interaction in mapped genes for basal ganglia
We used Open target mapping platform to map the 72 independent significant single-nucleotide polymorphisms (with two-sided P < 5e-8) in the GWAS discovery sample to genes. This strategy identified 74 unique genes. The gene-drug interaction analysis was implicated for all mapped genes of basal ganglia volumes.
Search_term	Match_term	Match_type	Gene	Drug interaction_types	Sources	PMIDs
GRM7	GRM7	Definite	GRM7	RISPERIDONE	PharmGKB	26905411
ABCG2	ABCG2	Definite	ABCG2	IMATINIB	NCI|PharmGKB	24123600|15805252|30713339|18981009|24322003|15155841
ABCG2	ABCG2	Definite	ABCG2	7-ETHYL-10-HYDROXYCAMPTOTHECIN	PharmGKB
ABCG2	ABCG2	Definite	ABCG2	CEFTRIAXONE	PharmGKB	29873816
ABCG2	ABCG2	Definite	ABCG2	SIMVASTATIN	PharmGKB	24598718|19842935
ABCG2	ABCG2	Definite	ABCG2	MITOXANTRONE	TEND
ABCG2	ABCG2	Definite	ABCG2	TARIQUIDAR	DTC	20621487
ABCG2	ABCG2	Definite	ABCG2	CAPECITABINE	PharmGKB	24338217|20530282
ABCG2	ABCG2	Definite	ABCG2	NEVIRAPINE	DTC	21189339
ABCG2	ABCG2	Definite	ABCG2	CHEMBL428402	DTC	18678495
ABCG2	ABCG2	Definite	ABCG2	NILOTINIB	PharmGKB	24322003
ABCG2	ABCG2	Definite	ABCG2	CHEMBL488910	DTC	24304387|22266779|24611893
ABCG2	ABCG2	Definite	ABCG2	CYCLOSPORINE	DTC|NCI|PharmGKB	21488686|16805961|17031644
ABCG2	ABCG2	Definite	ABCG2	SUNITINIB	PharmGKB	25344452|26244574|24013576
ABCG2	ABCG2	Definite	ABCG2	ELACRIDAR	DTC|PharmGKB	22266779
ABCG2	ABCG2	Definite	ABCG2	ITRACONAZOLE	NCI	17518356
ABCG2	ABCG2	Definite	ABCG2	METHOTREXATE	PharmGKB	20386493|18237272|27217051|29791011|25778468|18256692|21317831
ABCG2	ABCG2	Definite	ABCG2	DASATINIB	PharmGKB	24322003
ABCG2	ABCG2	Definite	ABCG2	DELAVIRDINE	DTC	21189339
ABCG2	ABCG2	Definite	ABCG2	LAMIVUDINE	PharmGKB
ABCG2	ABCG2	Definite	ABCG2	OXALIPLATIN	PharmGKB	24338217|20530282
ABCG2	ABCG2	Definite	ABCG2	ALVOCIDIB	NCI	11205902
ABCG2	ABCG2	Definite	ABCG2	FLUVASTATIN	PharmGKB	19842935
ABCG2	ABCG2	Definite	ABCG2	ROSUVASTATIN	PharmGKB	22331829|23930675|16784736|20207952|20679960|25630984|20130569|28322941|19474787|18617601
ABCG2	ABCG2	Definite	ABCG2	ERLOTINIB	NCI	18723475
ABCG2	ABCG2	Definite	ABCG2	SIROLIMUS	NCI	17031644
ABCG2	ABCG2	Definite	ABCG2	ZIDOVUDINE	PharmGKB	22960662
ABCG2	ABCG2	Definite	ABCG2	PACLITAXEL	PharmGKB	21151855
ABCG2	ABCG2	Definite	ABCG2	EFAVIRENZ	DTC|PharmGKB	23859571|21189339
ABCG2	ABCG2	Definite	ABCG2	GENISTEIN	NCI	15290869
ABCG2	ABCG2	Definite	ABCG2	DEFERASIROX	PharmGKB	28346059|27193993|27043265
ABCG2	ABCG2	Definite	ABCG2	PAZOPANIB	PharmGKB	25504632
ABCG2	ABCG2	Definite	ABCG2	GEMCITABINE	PharmGKB
ABCG2	ABCG2	Definite	ABCG2	TACROLIMUS	NCI	17031644
ABCG2	ABCG2	Definite	ABCG2	CYCLOPHOSPHAMIDE	PharmGKB
ABCG2	ABCG2	Definite	ABCG2	PRAVASTATIN	NCI|PharmGKB	19842935|17622941
ABCG2	ABCG2	Definite	ABCG2	RUCAPARIB	PharmGKB
ABCG2	ABCG2	Definite	ABCG2	APIXABAN	PharmGKB	28678049|29457840
ABCG2	ABCG2	Definite	ABCG2	CHLORPROMAZINE	NCI	18834354
ABCG2	ABCG2	Definite	ABCG2	LAMOTRIGINE	PharmGKB	27610747|29791014|26213157
ABCG2	ABCG2	Definite	ABCG2	KETOCONAZOLE	NCI	17518356
ABCG2	ABCG2	Definite	ABCG2	FLUOROURACIL	PharmGKB	24018773|24338217|20530282
ABCG2	ABCG2	Definite	ABCG2	ALLOPURINOL	PharmGKB	29341237|26810134|30924126
ABCG2	ABCG2	Definite	ABCG2	CURCUMIN	PharmGKB	25587128
ABCG2	ABCG2	Definite	ABCG2	LEUCOVORIN	PharmGKB	24018773|24338217|20530282
ABCG2	ABCG2	Definite	ABCG2	ETRAVIRINE	DTC	21189339
ABCG2	ABCG2	Definite	ABCG2	SILYBIN A	NCI	15290869
ABCG2	ABCG2	Definite	ABCG2	PRAZOSIN	DTC	23073734
ABCG2	ABCG2	Definite	ABCG2	ATORVASTATIN	PharmGKB	19474787
ABCG2	ABCG2	Definite	ABCG2	GEFITINIB	PharmGKB	25554506|21332310|20035425|17148776
ABCG2	ABCG2	Definite	ABCG2	IRINOTECAN	PharmGKB	24018773|18221820
ABCG2	ABCG2	Definite	ABCG2	DOLUTEGRAVIR	PharmGKB	28858994
ABCG2	ABCG2	Definite	ABCG2	NITROFURANTOIN	NCI	17093006
ABCG2	ABCG2	Definite	ABCG2	CHEMBL444075	DTC	26197160
ABCG2	ABCG2	Definite	ABCG2	DAUNORUBICIN	PharmGKB	24021215
ABCG2	ABCG2	Definite	ABCG2	TOPOTECAN	PharmGKB	27052877
ABCG2	ABCG2	Definite	ABCG2	VORICONAZOLE	NCI	17518356
ABCG2	ABCG2	Definite	ABCG2	DOXORUBICIN	PharmGKB	11956086
ABCG2	ABCG2	Definite	ABCG2	RETUSIN	DTC	23851114
ABCG2	ABCG2	Definite	ABCG2	DOCETAXEL	PharmGKB	21151855
ABCG2	ABCG2	Definite	ABCG2	PRASTERONE	NCI	15448171
ABCG2	ABCG2	Definite	ABCG2	SULFASALAZINE	PharmGKB|TTD	25872459|24394199|28322941|18167504
ABCG2	ABCG2	Definite	ABCG2	TENOFOVIR	PharmGKB	28462920
SLC39A8	SLC39A8	Definite	SLC39A8	ALCOHOL	PharmGKB	32451486
HINT1	HINT1	Definite	HINT1	NICOTINE	PharmGKB	17978999
HLA-A	HLA-A	Definite	HLA-A	BACAMPICILLIN	PharmGKB	9609616
HLA-A	HLA-A	Definite	HLA-A	AMPICILLIN	PharmGKB	9609616
HLA-A	HLA-A	Definite	HLA-A	CARBAMAZEPINE	FDA
HLA-A	HLA-A	Definite	HLA-A	VANCOMYCIN	PharmGKB	32439433
HLA-A	HLA-A	Definite	HLA-A	SERTRALINE	PharmGKB
HLA-A	HLA-A	Definite	HLA-A	IPILIMUMAB	PharmGKB|FDA
HLA-A	HLA-A	Definite	HLA-A	LEVETIRACETAM	PharmGKB	30020991
HLA-A	HLA-A	Definite	HLA-A	ZONISAMIDE	PharmGKB	24236482
HLA-A	HLA-A	Definite	HLA-A	TICLOPIDINE	PharmGKB	17339877
HLA-A	HLA-A	Definite	HLA-A	AMOXICILLIN	PharmGKB	9609616
HLA-A	HLA-A	Definite	HLA-A	CLAVULANIC ACID	PharmGKB
HLA-A	HLA-A	Definite	HLA-A	DAPSONE	PharmGKB	29233746
HLA-A	HLA-A	Definite	HLA-A	FENOFIBRATE	PharmGKB
HLA-A	HLA-A	Definite	HLA-A	TERBINAFINE	PharmGKB
HLA-A	HLA-A	Definite	HLA-A	RIBAVIRIN	PharmGKB	23360626
GLCCI1	GLCCI1	Definite	GLCCI1	BUDESONIDE	PharmGKB	21991891
GLCCI1	GLCCI1	Definite	GLCCI1	TRIAMCINOLONE	PharmGKB	21991891
GLCCI1	GLCCI1	Definite	GLCCI1	FLUNISOLIDE	PharmGKB	21991891
GLCCI1	GLCCI1	Definite	GLCCI1	NEDOCROMIL	PharmGKB	21991891
LRMDA	LRMDA	Definite	LRMDA	TAMOXIFEN	PharmGKB	22180457
MTNR1B	MTNR1B	Definite	MTNR1B	MELATONIN	TdgClinicalTrial|TEND	19449447|15992934|20827520|20674373|19966183|19463840
MTNR1B	MTNR1B	Definite	MTNR1B	RAMELTEON	TdgClinicalTrial|ChemblInteractions|TEND|TTD	17157111|17803013|17389558|15869323|15695169|16173650|16432265|17015817|19768947|11752352|19228178|16730121|19568703
MTNR1B	MTNR1B	Definite	MTNR1B	AGOMELATINE	TdgClinicalTrial	15289999
MTNR1B	MTNR1B	Definite	MTNR1B	TASIMELTEON	TdgClinicalTrial|ChemblInteractions|TTD	25534555
POLG	POLG	Definite	POLG	KASANOSIN B	DTC	18308572
POLG	POLG	Definite	POLG	KASANOSIN A	DTC	18308572
SULT1A1	SULT1A1	Definite	SULT1A1	ESTRONE SODIUM SULFATE	PharmGKB	11062153|11906176|12034366|9068609
SULT1A1	SULT1A1	Definite	SULT1A1	ACETAMINOPHEN	PharmGKB	30908574|23462933|26049587|6957279
SULT1A1	SULT1A1	Definite	SULT1A1	MINOXIDIL	PharmGKB	2390100
SULT1A1	SULT1A1	Definite	SULT1A1	TAPENTADOL	PharmGKB
ITGA2B	ITGA2B	Definite	ITGA2B	ABCIXIMAB	TdgClinicalTrial|ChemblInteractions|TEND|PharmGKB	20938371|18510478|12749745|19499855
ITGA2B	ITGA2B	Definite	ITGA2B	TIROFIBAN	TdgClinicalTrial|TEND|PharmGKB	11929319|11565896|20938371|12057986|20210689|11342206|11076818
ITGA2B	ITGA2B	Definite	ITGA2B	EPTIFIBATIDE	TdgClinicalTrial|ChemblInteractions|PharmGKB	20938371
ITGA2B	ITGA2B	Definite	ITGA2B	TIROFIBAN HYDROCHLORIDE	ChemblInteractions
ITGA2B	ITGA2B	Definite	ITGA2B	TADOCIZUMAB	ChemblInteractions
ITGA2B	ITGA2B	Definite	ITGA2B	GANTOFIBAN	TdgClinicalTrial
ITGA2B	ITGA2B	Definite	ITGA2B	THROMBIN	NCI	14652636|7689831
ITGA2B	ITGA2B	Definite	ITGA2B	ASPIRIN	NCI	11583738|11096182
ITGA2B	ITGA2B	Definite	ITGA2B	ENOXAPARIN	NCI	12734394
APOE	APOE	Definite	APOE	TROGLITAZONE	NCI	15057551
APOE	APOE	Definite	APOE	SOYBEAN OIL	NCI	3021887
APOE	APOE	Definite	APOE	ACENOCOUMAROL	PharmGKB	29432897
APOE	APOE	Definite	APOE	PREDNISONE	NCI	3185288
APOE	APOE	Definite	APOE	PRAVASTATIN	PharmGKB	19667110|17289397
APOE	APOE	Definite	APOE	STAUROSPORINE	NCI	11948667
APOE	APOE	Definite	APOE	SIMVASTATIN	PharmGKB	10736278
APOE	APOE	Definite	APOE	TRIAMCINOLONE	NCI	9150415
APOE	APOE	Definite	APOE	ATORVASTATIN	PharmGKB	16103896|19667110|20031582|17289397
APOE	APOE	Definite	APOE	LUTEIN	NCI	11413081
APOE	APOE	Definite	APOE	LORAZEPAM	NCI	15699298
APOE	APOE	Definite	APOE	FLUVASTATIN	PharmGKB	17289397|30363031
APOE	APOE	Definite	APOE	GANCICLOVIR	NCI	16322528
APOE	APOE	Definite	APOE	IRBESARTAN	NCI	12827021
APOE	APOE	Definite	APOE	FENOFIBRATE	PharmGKB	12042669
APOE	APOE	Definite	APOE	RITONAVIR	PharmGKB	17700364|15809899
APOE	APOE	Definite	APOE	WARFARIN	PharmGKB	21923605|29432897
BCL2L1	BCL2L1	Definite	BCL2L1	ABT 737	DTC	22386982|22747598
BCL2L1	BCL2L1	Definite	BCL2L1	NAVITOCLAX	TALC|ChemblInteractions|TTD
BCL2L1	BCL2L1	Definite	BCL2L1	OBATOCLAX MESYLATE	ChemblInteractions
BCL2L1	BCL2L1	Definite	BCL2L1	GOSSYPOL	DTC	16020667|19555126
BCL2L1	BCL2L1	Definite	BCL2L1	APOGOSSYPOL	DTC	19555126
BCL2L1	BCL2L1	Definite	BCL2L1	SANGIVAMYCIN	DTC	17371872
BCL2L1	BCL2L1	Definite	BCL2L1	OBATOCLAX	TTD
DSCAM	DSCAM	Definite	DSCAM	CARBOPLATIN	PharmGKB	21079520
DSCAM	DSCAM	Definite	DSCAM	PACLITAXEL	PharmGKB	21079520
PI4KA	PI4KA	Definite	PI4KA	ALPELISIB	TTD

[truncated: 12 more sheets: SI-Data 10, SI-Data 11, SI-Data 12, SI-Data 13, SI-Data 14, SI-Data 15, SI-Table 16, SI-Data 17, SI-Data 18, SI-Data 19, SI-Data 20, SI-Data 21]
